# Supplementary material for: Tristetraprolin disables prostate cancer maintenance by impairing proliferation and metabolic function
Source: Oncotarget. 2016 Nov 5;7(50):83462–75. doi: 10.18632/oncotarget.13128 (PMC5341258; doi:10.18632/oncotarget.13128)
Supplement: Supplementary file 2 [file oncotarget-07-83462-s002.xlsx]

## Sheet: Sheet1
Supplementary Table S1. Genes differentially expressed between PC-3 + rtTA2 + tdTom and PC-3 + rtTA2 + TTP-tdTom cells Dox-treated for 4 hr
Gene Symbol	test_id	gene_id	gene	locus	AU-rich element?a	Bound by TTP?b	tdTom +Dox	TTP-tdTom +Dox	log2(fold_change)	p_value	q_value
HPS5	P5655	XLOC_062097	NM_007216,NM_181508	11:18299238-18343729	Yes	No	2.76343	0.212927	-3.69803	0.00075	0.00838271
CAV2	P25508	XLOC_333865	NM_001206747	7:116139654-116148595	Yes	No	14.0381	2.09099	-2.74709	0.00235	0.0221512
TTC32	P16632	XLOC_190629	NM_001008237	2:19874068-20103126	No	No	6.20844	0.948	-2.71127	0.00615	0.0490875
RNF138	P13228	XLOC_151583	NM_001191324,NM_016271	18:29671817-29711629	No	No	3.34878	0.523964	-2.6761	5e-05	0.000771271
HCFC2	P6950	XLOC_078992	NM_013320	12:104458235-104500837	No	Yes	2.73258	0.438411	-2.63991	5e-05	0.000771271
GULP1	P16295	XLOC_184310	NM_016315	2:189156395-189460652	No	Yes	17.3658	2.86391	-2.60019	5e-05	0.000771271
REV3L	P24795	XLOC_325250	NM_002912	6:111620186-111804454	No	Yes	3.66215	0.609621	-2.58671	5e-05	0.000771271
PRKACB	P686	XLOC_005362	NM_182948	1:84543744-84704181	Yes	No	2.99235	0.504056	-2.56962	0.001	0.010755
MBNL1	P19958	XLOC_243359	NM_207293	3:151980404-152183569	Yes	Yes	8.62607	1.46122	-2.56153	0.00015	0.00206509
ARL5A	P17110	XLOC_200077	NM_012097	2:152657479-152685009	Yes	No	8.95598	1.55373	-2.52712	0.00045	0.00536923
TMEM161B	P23058	XLOC_303833	NM_153354	5:87484102-87732491	Yes	Yes	5.13775	0.899033	-2.51469	0.0025	0.0234228
MAPK6	P9499	XLOC_120434	NM_002748	15:52311410-52358689	Yes	No	12.6578	2.22053	-2.51105	5e-05	0.000771271
AKAP11	P8031	XLOC_090493	NM_016248	13:42846135-42897520	Yes	No	8.66725	1.56335	-2.47093	5e-05	0.000771271
MST4	P29101	XLOC_398986	NM_016542	X:131157244-131209973	No	No	4.14159	0.755411	-2.45485	5e-05	0.000771271
TSNAX	P1579	XLOC_013815	NM_005999	1:231658063-232177019	Yes	Yes	11.5019	2.16764	-2.40768	5e-05	0.000771271
IL8	P21239	XLOC_273022	NM_000584	4:74606222-74609433	Yes	Yes	61.4327	11.8236	-2.37734	5e-05	0.000771271
IDS	P29812	XLOC_404225	NM_000202	X:148560170-148586884	Yes	No	6.91349	1.34124	-2.36585	0.00035	0.00429727
SCOC	P21439	XLOC_275138	NM_001153484	4:141178439-141303710	Yes	No	33.9369	6.77445	-2.32468	0.0008	0.00882846
PHLDA2	P5489	XLOC_061097	NM_003311	11:2949502-2950650	No	No	97.5633	19.5804	-2.31693	5e-05	0.000771271
ANO6	P6606	XLOC_075262	NM_001025356	12:45566816-45834216	No	No	3.08484	0.631836	-2.28757	0.0021	0.0202179
PLAUR	P15214	XLOC_167970	NM_002659	19:44149975-44174498	Yes	Yes	8.16621	1.67303	-2.2872	0.0004	0.00484722
PIP5K1A	P950	XLOC_007393	NM_003557	1:151170951-151222008	No	Yes	27.6597	5.72948	-2.27131	5e-05	0.000771271
SF1	P5918	XLOC_065447	NM_201998	11:64531443-64548628	No	No	7.09868	1.48464	-2.25744	0.0001	0.00143179
GNAI1	P25321	XLOC_331477	NM_002069	7:79763847-79848725	No	No	3.98317	0.840258	-2.24501	5e-05	0.000771271
FGF5	P21277	XLOC_273300	NM_004464	4:81187741-81212171	Yes	No	13.0369	2.79632	-2.221	0.0025	0.0234228
SIKE1	P2415	XLOC_021425	NM_025073	1:115312104-115323308	No	Yes	4.00246	0.866005	-2.20844	0.00015	0.00206509
IMPA1	P27136	XLOC_371016	NM_005536	8:82564413-82603352	Yes	Yes	11.956	2.59114	-2.20608	5e-05	0.000771271
BTG3	P18481	XLOC_225740	NM_006806	21:18965967-18985268	Yes	No	12.5209	2.72742	-2.19873	5e-05	0.000771271
MCCC2	P22326	XLOC_289572	NM_022132	5:70883112-70954688	Yes	No	5.4822	1.19502	-2.19772	0.0001	0.00143179
SLK	P3731	XLOC_038366	NM_014720	10:105727334-105788173	No	No	3.8058	0.841133	-2.17779	0.0002	0.00265147
IKZF5	P4431	XLOC_048344	NM_022466	10:124750637-124768318	Yes	Yes	3.99923	0.885651	-2.17491	5e-05	0.000771271
MZT1	P8349	XLOC_095397	NM_001071775	13:73282494-73301938	Yes	No	16.9554	3.76687	-2.17031	5e-05	0.000771271
ASPH	P27072	XLOC_367178	NM_032466	8:62200524-62627418	Yes	No	71.3135	16.0726	-2.14957	0.00065	0.00743161
SBDS	P25967	XLOC_340181	NM_016038	7:66452689-66460760	No	No	25.6461	5.8437	-2.13379	5e-05	0.000771271
UBE2W	P27113	XLOC_368621	NM_018299	8:74688804-74791145	Yes	Yes	8.38525	1.9399	-2.11187	5e-05	0.000771271
PI4K2B	P21103	XLOC_269330	NM_018323	4:25235603-25282007	No	No	2.73405	0.633298	-2.11008	0.0001	0.00143179
LIN7C	P5683	XLOC_062652	NM_018362	11:27515413-27743605	No	Yes	21.9043	5.14526	-2.0899	5e-05	0.000771271
SERPINB2	P13329	XLOC_152895	NM_001143818,NM_002575	18:61554938-61571124	Yes	No	2.71008	0.638088	-2.08651	0.00015	0.00206509
PJA2	P23097	XLOC_306269	NM_014819	5:108670409-108745679	No	Yes	6.59683	1.60319	-2.04083	0.0047	0.0395491
TFPI	P17245	XLOC_202532	NM_006287	2:188328957-188419565	Yes	No	9.61588	2.35189	-2.0316	5e-05	0.000771271
RP2	P28743	XLOC_396353	NM_006915	X:46696220-46742225	No	No	8.84929	2.16573	-2.03071	5e-05	0.000771271
PSAT1	P27556	XLOC_387843	NM_058179	9:80911822-80945938	Yes	No	9.19375	2.25396	-2.02819	0.0036	0.0319086
NEK7	P1362	XLOC_009806	NM_133494	1:198126107-198291639	No	Yes	3.9492	0.973217	-2.02073	0.0063	0.0499705
CDK17	P7734	XLOC_086704	NM_001170464	12:96671851-96794366	No	Yes	3.81888	0.942863	-2.01803	0.0027	0.0249947
ARHGAP26	P22650	XLOC_295061	NM_001135608	5:142150291-142608572	No	No	0.823204	0.2037	-2.0148	0.0057	0.0461555
TRUB1	P3790	XLOC_038660	NM_139169	10:116697951-116737440	Yes	Yes	8.53991	2.11458	-2.01385	5e-05	0.000771271
TMEM30A	P24687	XLOC_324049	NM_018247	6:75962602-75994632	Yes	Yes	26.8643	6.689	-2.00583	5e-05	0.000771271
MBNL1	P19955	XLOC_243359	NM_207297	3:151980404-152183569	Yes	Yes	28.7578	7.2738	-1.98317	5e-05	0.000771271
RHEB	P26368	XLOC_345527	NM_005614	7:151163000-151217010	No	No	52.6596	13.3343	-1.98155	5e-05	0.000771271
ARFGEF2	P17801	XLOC_211824	NM_006420	20:47538179-47653321	No	Yes	4.3198	1.09695	-1.97747	0.00295	0.0269692
MSH2	P15786	XLOC_174668	NM_000251	2:47629443-47710367	No	No	29.058	7.40745	-1.97189	5e-05	0.000771271
OSTM1	P24770	XLOC_325153	NM_014028	6:108362612-108395941	Yes	No	9.51369	2.42823	-1.9701	5e-05	0.000771271
NCEH1	P20852	XLOC_264909	NM_020792	3:172348434-172429008	No	No	37.3671	9.56687	-1.96565	5e-05	0.000771271
NUP35	P16286	XLOC_183789	NM_138285	2:183989082-184080884	No	Yes	25.2551	6.53179	-1.95102	5e-05	0.000771271
TXNRD1	P6955	XLOC_079011	NM_182729,NM_182742,NM_182743	12:104609556-104745417	Yes	No	223.214	57.972	-1.945	5e-05	0.000771271
CMTM8	P19438	XLOC_234084	NM_178868	3:32280170-32411813	No	No	9.27352	2.41127	-1.94332	5e-05	0.000771271
IMPAD1	P27059	XLOC_367145	NM_017813	8:57870487-57906430	No	Yes	12.6289	3.29792	-1.9371	5e-05	0.000771271
DSC2	P13431	XLOC_157602	NM_024422	18:28645941-28682388	No	Yes	5.09248	1.33108	-1.93577	0.00395	0.0344853
HDHD2	P13478	XLOC_157995	NM_032124	18:44633568-44677478	No	No	2.78027	0.727276	-1.93465	0.00215	0.0205575
FAM18B1	P11617	XLOC_135001	NM_016078	17:18684510-18711018	Yes	No	7.89125	2.07279	-1.92868	5e-05	0.000771271
ERO1L	P9083	XLOC_111295	NM_014584	14:53106324-53162636	Yes	No	32.5558	8.61121	-1.91863	5e-05	0.000771271
SLC30A6	P15727	XLOC_173433	NM_017964	2:32389296-32449487	Yes	No	7.42048	1.98172	-1.90476	0.0063	0.0499705
ARL5B	P3282	XLOC_030168	NM_178815	10:18940618-18970674	Yes	Yes	43.6297	11.6698	-1.90253	5e-05	0.000771271
TMEM67	P26695	XLOC_353949	NM_153704	8:94765217-94831460	Yes	No	3.76901	1.01301	-1.89554	0.00315	0.0285175
KIAA0040	P2876	XLOC_024299	NM_001162893,NM_001162894,NM_001162895,NM_014656	1:175126112-175162229	Yes	No	5.13792	1.38816	-1.88801	5e-05	0.000771271
FERMT2	P9086	XLOC_111321	NM_006832	14:53323988-53417815	No	No	34.1976	9.24151	-1.88769	0.00025	0.00322849
IFRD1	P25495	XLOC_333553	NM_001007245,NM_001550	7:112063198-112117258	Yes	Yes	10.3013	2.78731	-1.88588	5e-05	0.000771271
UFM1	P8015	XLOC_090358	NM_016617	13:38923941-38937143	Yes	Yes	43.5574	11.7898	-1.88538	5e-05	0.000771271
FAM126A	P25812	XLOC_337713	NM_032581	7:22980513-23053770	No	No	7.9191	2.15366	-1.87855	0.0001	0.00143179
APIP	P5718	XLOC_063135	NM_015957	11:34903842-35017675	No	No	10.6519	2.90345	-1.87527	0.00015	0.00206509
GAS2L3	P6929	XLOC_078775	NM_174942	12:100966701-101020756	No	Yes	11.6851	3.20087	-1.86813	5e-05	0.000771271
YIPF4	P15730	XLOC_173442	NM_032312	2:32502957-32533099	No	Yes	14.3702	3.95068	-1.86291	5e-05	0.000771271
DYNLT3	P29382	XLOC_400858	NM_006520	X:37698088-37706889	No	No	33.8411	9.30894	-1.86209	5e-05	0.000771271
EDEM1	P19327	XLOC_231888	NM_014674	3:5229323-5262104	Yes	No	3.84942	1.05954	-1.8612	5e-05	0.000771271
JKAMP	P8630	XLOC_102228	NM_001098625	14:59919228-60043549	No	No	33.9812	9.36782	-1.85895	0.0002	0.00265147
UHMK1	P1196	XLOC_008357	NM_001184763	1:162466554-162499534	Yes	Yes	21.9045	6.06382	-1.85293	5e-05	0.000771271
ERBB2IP	P22281	XLOC_289416	NM_001253701	5:65221709-65378140	Yes	Yes	11.3043	3.13182	-1.8518	0.00445	0.0378793
F2RL1	P22351	XLOC_289768	NM_005242	5:76114832-76131140	Yes	No	9.49343	2.6344	-1.84946	5e-05	0.000771271
G2E3	P8519	XLOC_098190	NM_017769	14:31028328-31089232	No	Yes	13.7409	3.82694	-1.84421	5e-05	0.000771271
SLC25A43	P29060	XLOC_398539	NM_145305	X:118533257-118588556	No	No	3.23061	0.899812	-1.84411	5e-05	0.000771271
KRCC1	P16946	XLOC_195847	NM_016618	2:88326581-88355364	No	No	6.19799	1.73358	-1.83805	0.0002	0.00265147
ICK	P24649	XLOC_323321	NM_014920,NM_016513	6:52866045-52926607	Yes	No	18.2181	5.10162	-1.83635	5e-05	0.000771271
NDFIP2	P8105	XLOC_091831	NM_019080	13:80051498-80130212	Yes	Yes	5.34521	1.49707	-1.8361	5e-05	0.000771271
FUBP3	P27827	XLOC_389582	NM_003934	9:133454959-133513750	No	Yes	7.30544	2.05151	-1.83228	5e-05	0.000771271
TMTC3	P6890	XLOC_078230	NM_181783	12:88536072-88594197	Yes	Yes	6.61002	1.86617	-1.82457	5e-05	0.000771271
ARPP19	P9929	XLOC_124349	NM_006628	15:52839334-52861489	No	Yes	77.2372	22.0241	-1.81021	5e-05	0.000771271
FZD6	P26732	XLOC_355733	NM_001164615,NM_003506	8:104309637-104345211	No	Yes	20.0647	5.73409	-1.80702	5e-05	0.000771271
SCML1	P28660	XLOC_395481	NM_001037535,NM_001037536	X:17755570-17773105	Yes	Yes	12.8325	3.67325	-1.80467	5e-05	0.000771271
RPS6KA5	P9244	XLOC_116602	NM_004755	14:91330672-91528654	No	No	6.14962	1.77081	-1.79609	5e-05	0.000771271
MANEA	P23973	XLOC_316748	NM_024641	6:96025372-96057328	Yes	Yes	29.9847	8.64821	-1.79375	5e-05	0.000771271
CEP135	P21186	XLOC_270639	NM_025009	4:56814973-56900287	Yes	Yes	10.1738	2.9432	-1.7894	5e-05	0.000771271
WDR45L	P13129	XLOC_148131	NM_019613	17:80572437-80606411	Yes	No	10.7568	3.11219	-1.78925	5e-05	0.000771271
PLS1	P19926	XLOC_242032	NM_001145319,NM_001172312,NM_002670	3:142315228-142432640	No	No	3.10198	0.898265	-1.78798	5e-05	0.000771271
ADIPOR1	P2972	XLOC_025091	NM_015999	1:202909959-202927700	No	No	25.5907	7.4253	-1.7851	5e-05	0.000771271
GBE1	P20530	XLOC_255927	NM_000158	3:81538849-81810950	No	No	13.1341	3.81302	-1.78431	5e-05	0.000771271
DCK	P21229	XLOC_272731	NM_000788	4:71854988-71896629	No	Yes	40.7326	11.8262	-1.7842	5e-05	0.000771271
ZDHHC20	P8199	XLOC_093206	NM_153251	13:21872263-22033508	No	No	16.0508	4.66309	-1.78329	5e-05	0.000771271
GOLIM4	P20820	XLOC_264391	NM_014498	3:167726428-167813814	No	No	28.297	8.23043	-1.78161	5e-05	0.000771271
ACADM	P665	XLOC_004809	NM_000016	1:76190042-76230105	No	No	11.2688	3.28233	-1.77954	0.0002	0.00265147
C6orf211	P24145	XLOC_318538	NM_024573	6:151773421-151791232	Yes	Yes	6.62463	1.92963	-1.77952	5e-05	0.000771271
TMTC1	P7359	XLOC_082612	NM_001193451	12:29652447-29937692	No	No	1.78606	0.520323	-1.7793	5e-05	0.000771271
CDC73	P1344	XLOC_009747	NM_024529	1:193091087-193224030	Yes	Yes	11.1888	3.27222	-1.77371	5e-05	0.000771271
UHMK1	P1194	XLOC_008357	NM_175866	1:162466554-162499534	Yes	Yes	17.9318	5.24599	-1.77323	0.0001	0.00143179
RB1	P8047	XLOC_090850	NM_000321	13:48877882-49056268	No	No	34.9868	10.2404	-1.77254	5e-05	0.000771271
NEDD1	P6908	XLOC_078651	NM_001135176,NM_152905	12:97300917-97348079	Yes	No	8.91595	2.61242	-1.771	5e-05	0.000771271
POLR2K	P26725	XLOC_354924	NM_005034	8:101162838-101166230	No	No	136.413	40.0268	-1.76894	5e-05	0.000771271
CSTF3	P5706	XLOC_063025	NM_001033506	11:33106028-33213142	No	Yes	16.2637	4.78515	-1.76502	0.0044	0.0374765
CCDC112	P23113	XLOC_306627	NM_001040440	5:114602458-114632458	No	No	4.78927	1.40984	-1.76427	0.0007	0.00789976
EEA1	P7714	XLOC_086568	NM_003566	12:93166172-93323107	No	Yes	5.76099	1.69955	-1.76116	0.00035	0.00429727
SUCLA2	P8304	XLOC_094572	NM_003850	13:48510393-48626888	No	No	20.6941	6.14945	-1.75069	5e-05	0.000771271
C4orf46	P22040	XLOC_284268	NM_001008393	4:159587830-159593202	No	Yes	6.44415	1.92985	-1.7395	0.00125	0.0131203
UFL1	P23975	XLOC_316774	NM_015323	6:96969636-97003359	Yes	No	6.78492	2.03326	-1.73854	5e-05	0.000771271
CDK1	P3420	XLOC_035016	NM_001786	10:62536117-62558185	No	Yes	91.2959	27.3596	-1.7385	5e-05	0.000771271
LARP4	P6648	XLOC_075865	NM_199188	12:50794591-50874272	Yes	Yes	8.03176	2.4076	-1.73812	0.00045	0.00536923
SLC18A2	P3799	XLOC_038695	NM_003054	10:119000583-119134937	Yes	No	11.4756	3.44182	-1.73733	0.00035	0.00429727
SHISA3	P21157	XLOC_269938	NM_001080505	4:42399855-42404504	No	No	30.3169	9.11342	-1.73406	5e-05	0.000771271
COMMD8	P21711	XLOC_278452	NM_017845	4:47452810-47465676	No	No	8.71231	2.63393	-1.72584	5e-05	0.000771271
LRP12	P27214	XLOC_375961	NM_013437	8:105500306-105601358	No	Yes	13.0449	3.94422	-1.72567	0.00545	0.0446491
TACC1	P26562	XLOC_346869	NM_001122824	8:38585703-38710781	No	No	4.31725	1.3077	-1.72308	0.0007	0.00789976
ABHD3	P13409	XLOC_156838	NM_138340	18:19230329-19284766	No	No	25.1529	7.62069	-1.72273	5e-05	0.000771271
SLC25A24	P2337	XLOC_021190	NM_013386	1:108675915-108744201	Yes	Yes	11.3904	3.4548	-1.72114	5e-05	0.000771271
MBNL1	P19956	XLOC_243359	NM_207295	3:151980404-152183569	Yes	Yes	10.3828	3.15106	-1.72029	0.00025	0.00322849
TRHDE	P6870	XLOC_077508	NM_013381	12:72647286-73061373	No	No	4.35247	1.32256	-1.7185	0.00415	0.0358502
YIPF6	P28876	XLOC_397038	NM_173834	X:67718623-67757127	Yes	No	15.295	4.65136	-1.71734	5e-05	0.000771271
FAM174A	P22403	XLOC_292113	NM_198507	5:99871123-99922440	No	Yes	3.11008	0.948543	-1.71317	0.0035	0.0312204
NR3C1	P23256	XLOC_308057	NM_001018074,NM_001018075,NM_001018076,NM_001018077	5:142657495-142815077	No	Yes	1.1401	0.349903	-1.70413	0.00225	0.0213673
FAIM	P19910	XLOC_241878	NM_001033030	3:138327541-138352213	No	No	2.37227	0.728471	-1.70332	0.00425	0.0365108
MNAT1	P8637	XLOC_102556	NM_002431	14:61200589-61437296	No	No	21.79	6.69343	-1.70285	0.0002	0.00265147
CXCL1	P21242	XLOC_273052	NM_001511	4:74735108-74737019	No	Yes	34.2887	10.561	-1.69899	5e-05	0.000771271
RCN2	P9648	XLOC_121214	NM_002902	15:77223961-77242601	No	No	32.8954	10.1351	-1.69853	5e-05	0.000771271
LYPLA1	P27050	XLOC_367114	NM_006330	8:54958937-55014577	No	No	17.8928	5.51775	-1.69723	5e-05	0.000771271
RNF11	P540	XLOC_003499	NM_014372	1:51701901-51739828	No	Yes	7.48944	2.31754	-1.69226	5e-05	0.000771271
WWTR1	P20764	XLOC_261392	NM_001168278,NM_001168280,NM_015472	3:149234196-149421882	No	Yes	32.2203	10.0012	-1.6878	5e-05	0.000771271
C3orf58	P19931	XLOC_242084	NM_173552	3:143690639-143712302	Yes	Yes	2.97396	0.923603	-1.68704	0.00075	0.00838271
CPEB4	P22781	XLOC_297452	NM_030627	5:173314820-173388338	No	Yes	13.1942	4.10108	-1.68583	5e-05	0.000771271
KRAS	P7341	XLOC_081978	NM_004985	12:25357980-25403854	Yes	No	5.75056	1.78777	-1.68554	5e-05	0.000771271
SEC23A	P9043	XLOC_109669	NM_006364	14:39501122-39572437	No	No	13.0362	4.05416	-1.68505	5e-05	0.000771271
ARL1	P7754	XLOC_086914	NM_001177	12:101786896-101801572	No	No	32.8945	10.2355	-1.68426	5e-05	0.000771271
CHM	P29594	XLOC_402314	NM_000390	X:85116184-85302566	Yes	No	8.77466	2.739	-1.67969	5e-05	0.000771271
TYW3	P662	XLOC_004778	NM_138467	1:75171171-75232554	No	No	14.1601	4.43611	-1.67446	5e-05	0.000771271
ENOPH1	P21281	XLOC_273366	NM_021204	4:83351725-83382244	No	No	15.1821	4.76805	-1.6709	5e-05	0.000771271
USP12	P8212	XLOC_093499	NM_182488	13:27619625-27746033	Yes	No	23.5613	7.40341	-1.67016	5e-05	0.000771271
RNF182	P23498	XLOC_312157	NM_001165032,NM_001165033,NM_001165034,NM_152737	6:13924676-13980305	Yes	No	9.99983	3.14311	-1.66971	0.0005	0.00589527
NEDD1	P6907	XLOC_078651	NM_001135177	12:97300917-97348079	Yes	No	5.67134	1.78571	-1.66719	0.003	0.0273725
PIGP	P18571	XLOC_227746	NM_153682	21:38437663-38445458	No	No	24.1553	7.60706	-1.66693	5e-05	0.000771271
ANKRD12	P13157	XLOC_149673	NM_015208	18:9136741-9285983	Yes	Yes	4.97394	1.56732	-1.66609	5e-05	0.000771271
RFK	P28160	XLOC_391795	NM_018339	9:79000432-79009444	Yes	Yes	3.62792	1.14385	-1.66524	5e-05	0.000771271
CHMP5	P27444	XLOC_387079	NM_016410	9:33264876-33282067	Yes	No	13.484	4.27258	-1.65807	5e-05	0.000771271
HIF1A	P8642	XLOC_102658	NM_181054	14:62162118-62218878	No	Yes	454.788	144.223	-1.65689	5e-05	0.000771271
ZFAND1	P27141	XLOC_371017	NM_024699	8:82605854-82633954	Yes	Yes	16.0621	5.10973	-1.65234	0.0022	0.0209495
C12orf29	P6889	XLOC_078229	NM_001009894	12:88429064-88536066	No	Yes	20.4722	6.52372	-1.6499	5e-05	0.000771271
GLS	P16309	XLOC_184491	NM_001256310	2:191745378-191831446	Yes	Yes	16.2566	5.18293	-1.64919	0.00075	0.00838271
SEPT10	P17003	XLOC_197126	NM_144710	2:110300373-110371783	Yes	No	25.3404	8.09197	-1.64688	5e-05	0.000771271
KLHL4	P28947	XLOC_397628	NM_057162	X:86772714-86925050	Yes	No	4.13958	1.32284	-1.64585	0.006	0.0481933
RNF6	P8210	XLOC_093440	NM_005977,NM_183043,NM_183044	13:26786885-26796508	No	Yes	43.5388	13.9618	-1.64082	5e-05	0.000771271
C5orf24	P22504	XLOC_294683	NM_001135586,NM_152409	5:134181369-134195601	Yes	Yes	36.9626	11.8607	-1.63988	5e-05	0.000771271
FSTL1	P20607	XLOC_259436	NM_007085	3:120111621-120170166	Yes	Yes	64.8634	20.821	-1.63937	5e-05	0.000771271
MLLT11	P943	XLOC_007378	NM_006818	1:151032150-151040973	Yes	No	126.885	40.7366	-1.63912	5e-05	0.000771271
BCAP29	P25488	XLOC_333286	NM_018844	7:107219727-107263899	No	No	14.5371	4.66824	-1.63879	5e-05	0.000771271
PTP4A1	P23906	XLOC_315717	NM_003463	6:64281919-64293668	Yes	Yes	61.9441	19.913	-1.63726	5e-05	0.000771271
RGS17	P24949	XLOC_326463	NM_012419	6:153332031-153452389	No	No	2.17689	0.700793	-1.63521	0.0013	0.0135737
ABHD10	P19763	XLOC_240164	NM_018394	3:111697827-111712210	Yes	No	63.681	20.5145	-1.63422	5e-05	0.000771271
FDX1	P5258	XLOC_058198	NM_004109	11:110300656-110335727	Yes	Yes	4.58022	1.47589	-1.63383	0.0039	0.034177
RAB21	P6865	XLOC_077476	NM_014999	12:72148608-72186662	Yes	Yes	19.5764	6.30998	-1.63341	5e-05	0.000771271
PTPN11	P7013	XLOC_079648	NM_002834	12:112855807-112949206	No	No	51.9621	16.798	-1.62917	5e-05	0.000771271
MMADHC	P17102	XLOC_199830	NM_015702	2:150426146-150444836	Yes	No	51.1249	16.5507	-1.62713	5e-05	0.000771271
COQ10B	P16316	XLOC_184962	NM_025147	2:198318230-198339980	No	Yes	17.5666	5.69431	-1.62524	5e-05	0.000771271
KDELC2	P6186	XLOC_070089	NM_153705	11:108342831-108369443	Yes	Yes	26.2795	8.52174	-1.62472	5e-05	0.000771271
GCLM	P2306	XLOC_020681	NM_002061	1:94348572-94375060	Yes	Yes	12.9666	4.20551	-1.62445	5e-05	0.000771271
LRRC58	P20606	XLOC_259421	NM_001099678	3:120042871-120068187	No	Yes	52.7309	17.1522	-1.62025	5e-05	0.000771271
NPTN	P10042	XLOC_124955	NM_017455	15:73735498-73926173	Yes	No	12.6549	4.11645	-1.62022	5e-05	0.000771271
KIF5B	P3992	XLOC_039953	NM_004521	10:32297937-32345371	Yes	Yes	78.1578	25.4601	-1.61815	5e-05	0.000771271
B4GALT4	P20597	XLOC_259284	NM_003778,NM_212543	3:118930181-118960769	Yes	No	8.83236	2.88821	-1.61262	5e-05	0.000771271
C4orf3	P21950	XLOC_282758	NM_001001701	4:120217573-120225600	No	No	10.1047	3.30556	-1.61206	5e-05	0.000771271
FCHO2	P22333	XLOC_289636	NM_138782	5:72251807-72386349	Yes	No	4.19606	1.37334	-1.61135	0.0029	0.0265817
ARMCX5	P28983	XLOC_398070	NM_001168478,NM_001168479,NM_001168480,NM_001168482,NM_001168485,NM_022838	X:101854095-101972750	No	No	4.81038	1.5771	-1.60888	0.00145	0.0148838
PRDX3	P4405	XLOC_048243	NM_006793	10:120927199-120938345	No	No	75.1863	24.6697	-1.60773	5e-05	0.000771271
PTS	P5283	XLOC_058397	NM_000317	11:112096391-112105003	Yes	No	41.4227	13.6027	-1.60653	5e-05	0.000771271
RIPK2	P26685	XLOC_353017	NM_003821	8:90597667-90803463	Yes	No	37.5457	12.3559	-1.60345	0.0002	0.00265147
KIAA1033	P6960	XLOC_079072	NM_015275	12:105501491-105563211	Yes	No	8.3641	2.75261	-1.60341	0.0002	0.00265147
RMND5A	P15942	XLOC_177431	NM_022780	2:86726656-87005433	No	Yes	19.9649	6.57128	-1.60322	5e-05	0.000771271
NIPSNAP3A	P27639	XLOC_388717	NM_015469	9:107509809-107522403	Yes	No	3.37561	1.11112	-1.60313	0.0038	0.0334266
DLG1	P20969	XLOC_268379	NM_004087	3:196767399-197030621	No	No	12.2212	4.02624	-1.60188	0.0035	0.0312204
GOLGA7	P26573	XLOC_346943	NM_001002296,NM_016099	8:41348080-41368499	No	No	19.4439	6.40752	-1.60148	5e-05	0.000771271
GFPT1	P16834	XLOC_194622	NM_002056	2:69546214-69614580	No	Yes	18.0448	5.98832	-1.59136	5e-05	0.000771271
VPS37A	P26437	XLOC_346182	NM_152415	8:17104400-17271040	No	No	22.6531	7.53475	-1.58808	5e-05	0.000771271
CCNC	P24754	XLOC_324884	NM_005190	6:99990262-100016690	Yes	Yes	39.7141	13.2575	-1.58284	5e-05	0.000771271
WSB1	P11648	XLOC_135154	NM_015626	17:25621105-25640655	Yes	No	23.088	7.72992	-1.57862	5e-05	0.000771271
POLK	P22347	XLOC_289732	NM_016218	5:74666816-74896959	No	Yes	3.81597	1.27798	-1.57818	0.0042	0.0362597
GNPDA2	P21704	XLOC_278383	NM_138335	4:44680432-44728754	No	No	12.6118	4.22898	-1.57639	5e-05	0.000771271
RASSF8	P6547	XLOC_073935	NM_001164746,NM_001164747,NM_001164748	12:26104847-26232825	No	Yes	20.0215	6.72772	-1.57336	5e-05	0.000771271
MEF2D	P2698	XLOC_022684	NM_005920	1:156433158-156470609	No	No	2.84686	0.95858	-1.5704	0.00555	0.0452558
PLOD2	P20747	XLOC_260728	NM_182943	3:145786736-145881862	Yes	No	23.4921	7.91088	-1.57027	5e-05	0.000771271
SPRED1	P9372	XLOC_119702	NM_152594	15:38542812-38650759	Yes	Yes	15.348	5.16848	-1.57024	5e-05	0.000771271
EIF5A2	P20834	XLOC_264692	NM_020390	3:170604534-170626463	Yes	No	10.5729	3.56513	-1.56834	5e-05	0.000771271
ADAM9	P26565	XLOC_346875	NM_003816	8:38854335-38963079	Yes	Yes	46.8499	15.7977	-1.56833	5e-05	0.000771271
PRRG1	P28712	XLOC_396024	NM_000950,NM_001142395,NM_001173489,NM_001173490	X:37208523-37316837	No	No	23.8321	8.05066	-1.56573	5e-05	0.000771271
MRPL42	P6897	XLOC_078482	NM_014050,NM_172177	12:93861160-93900755	No	Yes	51.0666	17.2529	-1.56554	5e-05	0.000771271
CD2AP	P23876	XLOC_314920	NM_012120	6:47445524-47595072	No	No	14.799	5.00156	-1.56505	5e-05	0.000771271
B3GNT2	P15822	XLOC_175672	NM_006577	2:62423261-62451866	Yes	No	4.7932	1.62127	-1.56386	5e-05	0.000771271
RHOBTB3	P22395	XLOC_291402	NM_014899	5:95066849-95132071	No	No	11.0987	3.75871	-1.56208	5e-05	0.000771271
VPS4B	P13548	XLOC_158849	NM_004869	18:61056091-61089752	Yes	No	11.6498	3.94872	-1.56085	5e-05	0.000771271
ARSJ	P21945	XLOC_282573	NM_024590	4:114821439-114901390	No	Yes	11.3451	3.84543	-1.56085	5e-05	0.000771271
CAV2	P25509	XLOC_333865	NM_001206748	7:116139654-116148595	Yes	No	18.7979	6.37287	-1.56056	5e-05	0.000771271
FAM49B	P27266	XLOC_382693	NM_001256763,NM_016623	8:130849784-131028955	Yes	No	56.1191	19.0255	-1.56056	5e-05	0.000771271
MAP2K1	P9562	XLOC_120805	NM_002755	15:66679210-66790566	Yes	Yes	6.5844	2.2343	-1.55923	0.0002	0.00265147
FAR1	P4622	XLOC_049634	NM_032228	11:13690205-13753893	Yes	Yes	40.3797	13.7482	-1.55439	5e-05	0.000771271
TBC1D9	P21991	XLOC_283563	NM_015130	4:141540935-141677526	No	Yes	3.25828	1.11069	-1.55265	0.0003	0.00377638
ESM1	P22957	XLOC_301993	NM_007036	5:54273694-54281414	Yes	No	10.2534	3.5051	-1.54857	0.00575	0.0464257
LEPROTL1	P26515	XLOC_346622	NM_015344	8:29920257-30108213	Yes	No	38.1652	13.0511	-1.54809	5e-05	0.000771271
DDX3X	P28728	XLOC_396146	NM_001193416	X:41192650-41209524	Yes	No	14.51	4.96384	-1.54752	5e-05	0.000771271
RECQL	P7317	XLOC_081897	NM_002907,NM_032941	12:21590508-21654603	No	No	13.1593	4.50377	-1.54688	5e-05	0.000771271
NFAT5	P10734	XLOC_128671	NM_001113178	16:69599710-69740279	Yes	No	9.46134	3.23931	-1.54636	0.00055	0.00639833
PDS5A	P21688	XLOC_278237	NM_001100399	4:39824482-39979576	No	Yes	14.2119	4.87122	-1.54474	5e-05	0.000771271
C5orf51	P22211	XLOC_288443	NM_175921	5:41904012-41921963	No	Yes	9.26201	3.18028	-1.54217	5e-05	0.000771271
AFF4	P23162	XLOC_307592	NM_014423	5:132210840-132299354	No	Yes	8.09024	2.77879	-1.54173	5e-05	0.000771271
TWSG1	P13158	XLOC_149687	NM_020648	18:9334764-9403562	Yes	No	20.0163	6.8804	-1.54061	5e-05	0.000771271
TRAPPC6B	P9045	XLOC_109674	NM_001079537	14:39616208-39640505	Yes	Yes	13.0676	4.50269	-1.53714	0.0062	0.0493455
NDUFB5	P20029	XLOC_247352	NM_002492	3:179322488-179343106	No	No	31.7983	11.008	-1.5304	5e-05	0.000771271
GALNT11	P25715	XLOC_336045	NM_022087	7:151722738-151821551	No	No	4.17465	1.44526	-1.53033	0.0001	0.00143179
SGPP1	P9127	XLOC_113920	NM_030791	14:64149555-64194756	Yes	Yes	6.68308	2.3162	-1.52875	0.00015	0.00206509
SKAP2	P25826	XLOC_337919	NM_003930	7:26697450-26904341	Yes	No	15.1144	5.2437	-1.52727	5e-05	0.000771271
CUL2	P4014	XLOC_040426	NM_001198777,NM_003591	10:35287921-35379570	No	No	58.3345	20.2733	-1.52477	0.00135	0.0140432
BCKDHB	P23943	XLOC_316222	NM_000056,NM_183050	6:80816343-81056947	Yes	No	2.89443	1.01016	-1.5187	0.0029	0.0265817
MAP9	P22034	XLOC_284142	NM_001039580	4:156263806-156298225	Yes	Yes	4.70763	1.6458	-1.51621	0.0017	0.0170122
FGF2	P21409	XLOC_274510	NM_002006	4:123747862-124242518	Yes	No	6.33834	2.22587	-1.50974	5e-05	0.000771271
ALG10	P6585	XLOC_074772	NM_032834	12:34175215-34181434	No	No	3.19063	1.12052	-1.50967	0.0011	0.0116776
TMEM65	P27259	XLOC_380894	NM_194291	8:125322231-125387065	Yes	Yes	12.527	4.4003	-1.50937	5e-05	0.000771271
TTC35	P26748	XLOC_356715	NM_014673	8:109455739-109500294	No	No	12.7282	4.47526	-1.50799	5e-05	0.000771271
C5orf15	P23165	XLOC_307624	NM_020199	5:133291197-133304406	Yes	No	8.86291	3.1168	-1.50771	5e-05	0.000771271
NFYB	P7769	XLOC_087092	NM_006166	12:104509646-104532068	No	No	5.05542	1.77975	-1.50616	5e-05	0.000771271
PFDN2	P2785	XLOC_023095	NM_012394	1:161070345-161128646	No	Yes	38.7939	13.6582	-1.50606	0.00035	0.00429727
TUBGCP3	P8409	XLOC_096571	NM_006322	13:113138470-113242837	Yes	Yes	4.05412	1.42973	-1.50365	5e-05	0.000771271
SLC16A7	P6819	XLOC_076654	NM_001270622,NM_001270623,NM_004731	12:59989820-60183635	No	No	3.70289	1.30598	-1.50352	0.0001	0.00143179
HINT3	P24053	XLOC_317738	NM_138571	6:126277662-126301955	Yes	No	5.88731	2.07661	-1.50338	5e-05	0.000771271
OTUD6B	P26690	XLOC_353323	NM_016023	8:92074383-92099625	Yes	No	19.44	6.86604	-1.50148	0.00045	0.00536923
SLC35F5	P17025	XLOC_197433	NM_025181	2:114470245-114514910	No	No	25.3004	8.96544	-1.49671	5e-05	0.000771271
SLC30A1	P3035	XLOC_026011	NM_021194	1:211744906-211752721	Yes	Yes	9.58029	3.39573	-1.49635	5e-05	0.000771271
CEPT1	P830	XLOC_006462	NM_001007794,NM_006090	1:111659953-111727845	Yes	Yes	5.05932	1.79497	-1.49498	0.0029	0.0265817
PPTC7	P7817	XLOC_087547	NM_139283	12:110970970-111021064	Yes	Yes	4.96308	1.76204	-1.49399	0.00185	0.0182258
LTN1	P18506	XLOC_227024	NM_015565	21:30300404-30365277	No	No	7.97046	2.8309	-1.4934	5e-05	0.000771271
FAM91A1	P26771	XLOC_360693	NM_144963	8:124780470-124827864	No	Yes	62.9352	22.3674	-1.49247	5e-05	0.000771271
ARL13B	P19701	XLOC_238259	NM_001174150,NM_182896	3:93698560-93775005	Yes	Yes	12.1827	4.33208	-1.4917	5e-05	0.000771271
XIAP	P29080	XLOC_398736	NM_001167,NM_001204401	X:122993661-123047829	Yes	Yes	3.02107	1.07568	-1.48981	0.0001	0.00143179
CCNA2	P21965	XLOC_282852	NM_001237	4:122722471-122745088	No	No	17.4527	6.215	-1.48962	5e-05	0.000771271
SLC35A3	P759	XLOC_006059	NM_012243	1:100435539-100490150	Yes	No	11.402	4.06086	-1.48943	5e-05	0.000771271
TRIM58	P1650	XLOC_014782	NM_015431	1:248020305-248061795	No	No	39.5604	14.0919	-1.48919	5e-05	0.000771271
MBLAC2	P23065	XLOC_304054	NM_203406	5:89754019-89825586	Yes	No	12.6324	4.50699	-1.48689	5e-05	0.000771271
CDH11	P11220	XLOC_132565	NM_001797	16:64978030-65156530	No	No	40.977	14.6822	-1.48075	5e-05	0.000771271
CMTM6	P20240	XLOC_252794	NM_017801	3:32522803-32544403	No	No	85.1896	30.5747	-1.47834	5e-05	0.000771271
EXOC5	P9105	XLOC_112516	NM_006544	14:57665084-57765308	Yes	No	25.9006	9.30323	-1.47718	5e-05	0.000771271
JKAMP	P8629	XLOC_102228	NM_016475	14:59919228-60043549	Yes	No	66.7443	23.9816	-1.47672	5e-05	0.000771271
MTX2	P16266	XLOC_183321	NM_006554	2:177133870-177202764	No	No	15.2148	5.47326	-1.475	5e-05	0.000771271
PEX1	P26048	XLOC_341668	NM_000466	7:92116101-92158041	No	No	3.53804	1.27348	-1.47417	0.00035	0.00429727
PLCXD3	P22938	XLOC_301386	NM_001005473	5:41307047-41510730	Yes	No	16.3036	5.87677	-1.4721	5e-05	0.000771271
LANCL1	P17330	XLOC_204051	NM_001136574,NM_001136575,NM_006055	2:211295968-211341499	No	No	4.51822	1.62931	-1.47149	0.0022	0.0209495
THAP6	P21253	XLOC_273166	NM_144721	4:76439653-76455236	Yes	No	6.23027	2.25319	-1.46733	5e-05	0.000771271
NAF1	P22046	XLOC_284427	NM_138386	4:164045364-164088249	No	No	5.71892	2.07108	-1.46536	0.0034	0.0304452
FOPNL	P11042	XLOC_130592	NM_144600	16:15959564-15982575	No	Yes	15.5867	5.65251	-1.46335	0.0002	0.00265147
RFX5	P2537	XLOC_022239	NM_000449,NM_001025603	1:151312841-151320427	Yes	No	3.1976	1.15987	-1.46303	5e-05	0.000771271
EPS8	P7308	XLOC_081696	NM_004447	12:15773074-15942510	No	No	7.90925	2.86895	-1.46302	5e-05	0.000771271
FAM176A	P16896	XLOC_195058	NM_001135032,NM_032181	2:75719023-75796848	No	No	4.27595	1.5532	-1.461	5e-05	0.000771271
PM20D2	P23966	XLOC_316556	NM_001010853	6:89855768-89875284	Yes	No	7.73189	2.8099	-1.4603	5e-05	0.000771271
TMTC2	P6885	XLOC_077958	NM_152588	12:83080933-83528251	Yes	No	3.96173	1.44026	-1.4598	5e-05	0.000771271
SYNJ2BP	P9168	XLOC_114978	NM_018373	14:70791797-70885586	No	No	34.8797	12.6823	-1.45957	5e-05	0.000771271
C1D	P16824	XLOC_194547	NM_001190263,NM_001190265,NM_006333,NM_173177	2:68269331-68290982	Yes	No	23.4955	8.54666	-1.45895	5e-05	0.000771271
KCTD5	P10291	XLOC_126029	NM_018992	16:2732494-2759031	No	Yes	6.05697	2.20428	-1.45829	5e-05	0.000771271
STC1	P26943	XLOC_366303	NM_003155	8:23699433-23712320	No	No	0.905861	0.329759	-1.45788	0.0005	0.00589527
KIF14	P2943	XLOC_024897	NM_014875	1:200519286-200590241	No	Yes	11.2636	4.10039	-1.45783	5e-05	0.000771271
SMARCA1	P29728	XLOC_403567	NM_003069	X:128580202-128657541	No	No	9.24006	3.36944	-1.45539	0.0007	0.00789976
TGOLN2	P16908	XLOC_195686	NM_001206844	2:85545015-85555419	Yes	Yes	17.7749	6.48431	-1.45482	5e-05	0.000771271
GPN3	P7814	XLOC_087545	NM_016301	12:110890102-110929159	Yes	No	29.681	10.8292	-1.45461	5e-05	0.000771271
ARCN1	P5329	XLOC_059076	NM_001655	11:118443101-118474235	Yes	Yes	42.9718	15.692	-1.45336	5e-05	0.000771271
EPDR1	P25158	XLOC_328915	NM_001242946	7:37960162-37991542	No	No	21.9728	8.04194	-1.4501	5e-05	0.000771271
SNAPC1	P8644	XLOC_102659	NM_003082	14:62222296-62266178	Yes	No	216.219	79.153	-1.44978	5e-05	0.000771271
EIF2A	P19946	XLOC_243087	NM_032025	3:150257607-150303973	Yes	No	21.2882	7.80562	-1.44747	5e-05	0.000771271
LPCAT4	P9810	XLOC_123108	NM_153613	15:34651088-34659395	No	No	11.8884	4.36373	-1.44592	5e-05	0.000771271
KCTD9	P26947	XLOC_366352	NM_017634	8:25284667-25315984	Yes	No	26.8709	9.87482	-1.44422	5e-05	0.000771271
SCLT1	P21979	XLOC_283105	NM_144643	4:129805139-130014764	No	Yes	3.95836	1.4555	-1.44339	5e-05	0.000771271
THAP5	P26190	XLOC_342769	NM_001130475	7:108201883-108215441	No	No	16.8316	6.19194	-1.44271	5e-05	0.000771271
SRI	P26035	XLOC_341370	NM_003130	7:87834431-87856308	Yes	No	16.3011	5.99881	-1.44222	0.00085	0.00929209
GPD2	P16183	XLOC_181918	NM_000408,NM_001083112	2:157291964-157443002	Yes	No	17.4452	6.42496	-1.44107	5e-05	0.000771271
CDK19	P24794	XLOC_325231	NM_015076	6:110931149-111136621	Yes	No	3.24555	1.19623	-1.43997	5e-05	0.000771271
GNB4	P20863	XLOC_265724	NM_021629	3:179113700-179169371	No	No	14.7223	5.42839	-1.43941	5e-05	0.000771271
ADD3	P3743	XLOC_038512	NM_001121,NM_019903	10:111705316-111895323	No	No	4.60677	1.69929	-1.43882	0.00285	0.0262268
CASP3	P22104	XLOC_285125	NM_004346,NM_032991	4:185548693-185570629	No	No	38.3649	14.181	-1.43583	5e-05	0.000771271
HIPK1	P854	XLOC_006582	NM_152696	1:114471995-114520491	No	Yes	5.36004	1.98166	-1.43553	0.00265	0.0246298
TXNRD1	P6953	XLOC_079011	NM_003330	12:104609556-104745417	Yes	No	36.7235	13.5805	-1.43517	0.00605	0.0484834
SELK	P20463	XLOC_254539	NM_021237	3:53918291-53926268	No	No	47.4982	17.5654	-1.43514	5e-05	0.000771271
NHLRC2	P3784	XLOC_038641	NM_198514	10:115614201-115676944	Yes	Yes	10.2713	3.79844	-1.43514	5e-05	0.000771271
AEBP2	P6528	XLOC_073644	NM_153207	12:19592418-19675173	No	Yes	7.3855	2.73317	-1.43412	5e-05	0.000771271
DLAT	P5273	XLOC_058365	NM_001931	11:111894624-111957522	Yes	Yes	14.8342	5.49333	-1.43317	0.00045	0.00536923
HDAC9	P25075	XLOC_328008	NM_001204148	7:18126571-19038580	No	No	5.66424	2.09863	-1.43243	0.0008	0.00882846
TRAPPC6B	P9044	XLOC_109674	NM_177452	14:39616208-39640505	Yes	Yes	9.83572	3.64788	-1.43097	0.00235	0.0221512
FAM76B	P6136	XLOC_068666	NM_144664	11:95500963-95522954	Yes	No	2.48309	0.922008	-1.42929	0.00355	0.0315455
GXYLT1	P7381	XLOC_083145	NM_001099650	12:42475647-42538673	No	Yes	5.47145	2.03168	-1.42925	5e-05	0.000771271
UGDH	P21684	XLOC_278231	NM_003359	4:39500374-39529218	Yes	No	76.1462	28.2752	-1.42923	0.0001	0.00143179
BNIP2	P9959	XLOC_124525	NM_004330	15:59953467-59981642	Yes	Yes	50.2667	18.6823	-1.42793	5e-05	0.000771271
RAB12	P13153	XLOC_149536	NM_001025300	18:8609442-8640475	Yes	Yes	39.6229	14.7269	-1.42788	5e-05	0.000771271
HIAT1	P760	XLOC_006063	NM_033055	1:100503657-100548929	Yes	Yes	19.6582	7.30914	-1.42736	5e-05	0.000771271
ZNF644	P2289	XLOC_020513	NM_016620,NM_032186	1:91380848-91487812	No	Yes	20.9707	7.80251	-1.42636	5e-05	0.000771271
TBC1D8B	P29009	XLOC_398203	NM_017752	X:106045885-106119377	No	No	2.62825	0.977944	-1.42628	5e-05	0.000771271
GRPR	P28649	XLOC_395437	NM_005314	X:16141160-16178342	No	No	28.5056	10.608	-1.42609	5e-05	0.000771271
GADD45A	P645	XLOC_004362	NM_001924	1:68150859-68154021	No	No	36.3456	13.5355	-1.42503	5e-05	0.000771271
SAMD8	P3511	XLOC_037192	NM_001174156	10:76851380-76944218	No	Yes	63.5019	23.6552	-1.42464	5e-05	0.000771271
STAM	P3266	XLOC_030153	NM_003473	10:17686123-17758821	No	No	11.0503	4.1168	-1.42449	0.0008	0.00882846
FRYL	P21718	XLOC_278468	NM_015030	4:48499263-48783950	No	No	3.51539	1.31118	-1.42282	0.0041	0.0355724
C1orf109	P2034	XLOC_017493	NM_017850	1:38147172-38157910	No	Yes	12.8761	4.80457	-1.42222	5e-05	0.000771271
FBXO45	P20122	XLOC_249999	NM_001105573	3:196279087-196316103	No	No	9.89889	3.69434	-1.42195	5e-05	0.000771271
LMAN1	P13540	XLOC_158553	NM_005570	18:56995055-57026508	Yes	Yes	140.737	52.5827	-1.42034	5e-05	0.000771271
KATNAL1	P8226	XLOC_093701	NM_001014380,NM_032116	13:30776722-30881624	Yes	Yes	4.31485	1.61285	-1.4197	5e-05	0.000771271
DNAJB6	P25730	XLOC_336418	NM_005494	7:157129709-157210133	No	No	38.5547	14.4155	-1.41929	5e-05	0.000771271
SPOPL	P16163	XLOC_180805	NM_001001664	2:139259349-139330851	Yes	Yes	12.3307	4.61081	-1.41916	5e-05	0.000771271
KCNMA1	P4205	XLOC_046810	NM_002247	10:78626803-79397689	Yes	No	21.7283	8.12951	-1.41834	5e-05	0.000771271
CCNH	P23056	XLOC_303659	NM_001239	5:86563675-86708986	No	No	14.6075	5.46554	-1.41827	0.00015	0.00206509
PLDN	P9468	XLOC_120256	NM_012388	15:45879413-45902243	Yes	No	8.62743	3.22853	-1.41805	5e-05	0.000771271
ZC3H7A	P11021	XLOC_130512	NM_014153	16:11844376-11891114	No	No	5.38624	2.01767	-1.41659	5e-05	0.000771271
NUPL1	P7977	XLOC_089785	NM_014089	13:25875665-25916771	Yes	Yes	57.6674	21.6166	-1.41562	5e-05	0.000771271
PPM1A	P8632	XLOC_102384	NM_021003	14:60712281-60767460	No	Yes	7.8506	2.9457	-1.41419	0.00035	0.00429727
C16orf52	P10409	XLOC_126543	NM_001164579	16:22019455-22099484	No	No	4.29103	1.61152	-1.4129	5e-05	0.000771271
LIN52	P8728	XLOC_104566	NM_001024674	14:74551655-74668101	No	Yes	14.0242	5.274	-1.41095	5e-05	0.000771271
CHORDC1	P6125	XLOC_068007	NM_012124	11:89932854-89957479	No	No	23.4677	8.83579	-1.40925	5e-05	0.000771271
PTHLH	P7355	XLOC_082337	NM_002820,NM_198964	12:28111016-28130718	No	No	12.0673	4.54712	-1.40808	0.00095	0.0102727
RAB11FIP2	P4398	XLOC_048191	NM_014904	10:119764426-119806114	Yes	Yes	5.81796	2.19884	-1.40377	5e-05	0.000771271
SLMO2	P18262	XLOC_220699	NM_016045	20:57594308-57618186	No	No	33.6012	12.7059	-1.40301	0.0004	0.00484722
POLR3G	P22386	XLOC_291119	NM_006467	5:89754019-89825586	No	No	30.3018	11.4599	-1.40281	5e-05	0.000771271
OSTF1	P27544	XLOC_387789	NM_012383	9:77703397-77762114	No	No	2.76139	1.04581	-1.40077	0.0011	0.0116776
GSR	P26975	XLOC_366532	NM_000637	8:30535353-30585486	No	Yes	6.38051	2.41674	-1.40061	5e-05	0.000771271
ATP6V1A	P19775	XLOC_240338	NM_001690	3:113465865-113530905	Yes	No	11.5912	4.39166	-1.40019	5e-05	0.000771271
SLC25A36	P19915	XLOC_241969	NM_001104647	3:140660661-140698785	No	Yes	7.13028	2.70349	-1.39914	5e-05	0.000771271
DSCC1	P27243	XLOC_379734	NM_024094	8:120845866-120881905	Yes	No	17.3138	6.56811	-1.39837	0.0002	0.00265147
SCFD1	P8520	XLOC_098191	NM_016106	14:31089965-31205143	No	Yes	23.4765	8.90981	-1.39775	0.00055	0.00639833
PPIP5K2	P22409	XLOC_292546	NM_015216	5:102420837-102538966	Yes	No	20.8524	7.91517	-1.39752	0.0001	0.00143179
CCZ1	P25045	XLOC_327378	NM_015622	7:5938340-5965603	No	No	3.22196	1.22361	-1.39679	0.0001	0.00143179
NDUFS1	P17306	XLOC_203806	NM_005006	2:206987802-207024243	No	No	17.1527	6.51615	-1.39634	0.0006	0.00694527
APOOL	P28941	XLOC_397577	NM_198450	X:84258865-84363974	No	Yes	9.44255	3.58752	-1.39619	0.0005	0.00589527
MAP3K2	P17050	XLOC_198478	NM_006609	2:128056116-128145121	No	Yes	9.54541	3.62677	-1.39612	0.00025	0.00322849
SLC39A6	P13453	XLOC_157731	NM_012319	18:33688323-33709357	No	No	7.89679	3.00126	-1.3957	5e-05	0.000771271
TMX3	P13554	XLOC_159329	NM_019022	18:66340750-66382354	Yes	No	10.1329	3.85464	-1.39438	5e-05	0.000771271
CCDC59	P7680	XLOC_086108	NM_014167	12:82746082-82873016	No	No	30.4714	11.5969	-1.39372	5e-05	0.000771271
PAWR	P7665	XLOC_086017	NM_002583	12:79981740-80084790	No	Yes	37.9736	14.4668	-1.39225	0.0047	0.0395491
C16orf80	P11211	XLOC_131996	NM_013242	16:58147496-58163296	No	No	84.539	32.2321	-1.39112	5e-05	0.000771271
ZNF451	P23902	XLOC_315578	NM_001257273	6:56954807-57035353	Yes	Yes	14.1713	5.40492	-1.39063	5e-05	0.000771271
WBP5	P28989	XLOC_398110	NM_001006612,NM_001006613,NM_001006614,NM_016303	X:102610882-102613397	No	Yes	216.106	82.4374	-1.39037	5e-05	0.000771271
MEX3C	P13515	XLOC_158123	NM_016626	18:48700919-48724051	Yes	Yes	8.00164	3.05567	-1.38881	5e-05	0.000771271
TMX1	P8582	XLOC_100156	NM_030755	14:51706479-51725828	No	No	38.3939	14.6663	-1.38837	5e-05	0.000771271
SOX7	P26876	XLOC_366029	NM_031439	8:10581277-10588022	Yes	Yes	2.19407	0.838705	-1.38737	5e-05	0.000771271
PPAT	P21735	XLOC_279035	NM_002703	4:57257327-57331683	Yes	Yes	43.3088	16.5619	-1.38679	0.00045	0.00536923
GTF2A1	P9225	XLOC_115824	NM_015859	14:81641719-81687575	No	No	20.7028	7.9218	-1.38593	5e-05	0.000771271
SGCB	P21722	XLOC_278521	NM_000232	4:52885796-52905310	Yes	No	22.7118	8.69481	-1.38522	5e-05	0.000771271
NCK1	P19896	XLOC_241793	NM_006153	3:136581049-136668318	No	No	16.6064	6.35981	-1.38468	5e-05	0.000771271
PPPDE1	P1632	XLOC_014481	NM_016076	1:244816351-244872635	Yes	Yes	34.0892	13.0814	-1.3818	0.00325	0.0292521
NDUFA5	P26218	XLOC_343765	NM_005000	7:123181082-123197972	Yes	No	27.3338	10.4896	-1.38173	5e-05	0.000771271
CCDC82	P6140	XLOC_068687	NM_024725	11:96085921-96123083	Yes	No	6.58893	2.53019	-1.3808	0.00065	0.00743161
RAB33B	P21430	XLOC_275119	NM_031296	4:140333297-140397069	Yes	Yes	4.50934	1.73167	-1.38075	5e-05	0.000771271
TTC7B	P9243	XLOC_116584	NM_001010854	14:91006931-91282761	Yes	No	10.6248	4.08037	-1.38066	5e-05	0.000771271
RAB5A	P19411	XLOC_233008	NM_004162	3:19988571-20053765	No	No	18.1527	6.97202	-1.38054	5e-05	0.000771271
TRAM1	P27097	XLOC_367922	NM_014294	8:71485452-71520694	Yes	No	86.127	33.1129	-1.37907	5e-05	0.000771271
ATAD2	P27252	XLOC_380668	NM_014109	8:124328749-124408954	No	Yes	58.7795	22.6089	-1.37842	5e-05	0.000771271
IER3IP1	P13479	XLOC_157996	NM_016097	18:44680022-44702946	No	No	26.9793	10.3855	-1.37728	5e-05	0.000771271
YES1	P13370	XLOC_154339	NM_005433	18:721591-813017	Yes	No	83.1151	32.0029	-1.37691	5e-05	0.000771271
PHLDA1	P7658	XLOC_085827	NM_007350	12:76417660-76425556	No	No	13.3805	5.1563	-1.37572	5e-05	0.000771271
SHCBP1	P11159	XLOC_131345	NM_024745	16:46614464-46655311	Yes	No	15.4683	5.96566	-1.37456	5e-05	0.000771271
LIMS1	P16029	XLOC_178687	NM_001193482	2:109150810-109303702	No	No	14.2676	5.50654	-1.37352	5e-05	0.000771271
NMD3	P20000	XLOC_244574	NM_015938	3:160939090-160971271	Yes	Yes	21.2434	8.20199	-1.37297	5e-05	0.000771271
ROCK2	P16616	XLOC_189410	NM_004850	2:11319901-11486976	Yes	No	27.8695	10.7649	-1.37235	5e-05	0.000771271
TMEM209	P26251	XLOC_344245	NM_032842	7:129802539-129845505	No	Yes	22.1068	8.54666	-1.37106	5e-05	0.000771271
MAD2L1	P21956	XLOC_282782	NM_002358	4:120980578-120988013	No	No	20.7927	8.05496	-1.36813	5e-05	0.000771271
FST	P22231	XLOC_288976	NM_006350	5:52776240-52782966	No	No	30.3291	11.7563	-1.36727	0.00165	0.0166071
ENPP4	P23868	XLOC_314838	NM_014936	6:46097700-46114436	Yes	No	26.0601	10.1284	-1.36344	5e-05	0.000771271
APPL2	P7773	XLOC_087152	NM_018171	12:105567074-105630008	No	No	15.5341	6.04669	-1.36122	5e-05	0.000771271
TMEM167A	P23053	XLOC_302934	NM_174909	5:82347216-82373289	Yes	No	25.8662	10.0687	-1.36119	5e-05	0.000771271
RDX	P6191	XLOC_070306	NM_002906	11:110045604-110167437	No	Yes	61.0867	23.7848	-1.36082	5e-05	0.000771271
RAB6A	P6041	XLOC_066640	NM_198896	11:73386682-73472201	Yes	No	32.8004	12.7909	-1.3586	5e-05	0.000771271
CLINT1	P23338	XLOC_309168	NM_014666	5:157212529-157286183	No	Yes	46.7112	18.2163	-1.35854	5e-05	0.000771271
PRRC1	P22468	XLOC_294209	NM_130809	5:126853286-126891369	No	Yes	7.76463	3.02864	-1.35825	0.0007	0.00789976
MB21D1	P24680	XLOC_323957	NM_138441	6:74104284-74162169	No	No	14.2088	5.55012	-1.35619	5e-05	0.000771271
NFAT5	P10732	XLOC_128671	NM_138714,NM_173214,NM_173215	16:69599710-69740279	Yes	No	12.1224	4.73628	-1.35585	0.0021	0.0202179
ARPC5	P2911	XLOC_024378	NM_005717	1:183595327-183605076	Yes	Yes	23.2322	9.08764	-1.35415	5e-05	0.000771271
PRNP	P17537	XLOC_207126	NM_000311,NM_001080121,NM_001080122,NM_001080123,NM_183079	20:4666796-4682234	No	Yes	378.715	148.53	-1.35036	5e-05	0.000771271
TMEM38B	P27648	XLOC_388761	NM_018112	9:108456824-108538764	Yes	No	7.82143	3.07032	-1.34904	5e-05	0.000771271
IL1RAP	P20102	XLOC_249001	NM_001167930,NM_134470	3:190231715-190374986	No	No	3.03952	1.19358	-1.34855	0.0035	0.0312204
STAG2	P29082	XLOC_398744	NM_001042751,NM_006603	X:123094224-123236620	Yes	Yes	12.103	4.75851	-1.34678	0.00015	0.00206509
MTAP	P27433	XLOC_386599	NM_002451	9:21802615-21914157	No	No	16.0558	6.32445	-1.34408	5e-05	0.000771271
GABARAPL2	P10774	XLOC_129034	NM_007285	16:75600248-75611779	No	Yes	126.253	49.7475	-1.34362	5e-05	0.000771271
TMOD3	P9498	XLOC_120423	NM_014547	15:52121824-52204331	No	Yes	5.05905	1.99431	-1.34298	0.0001	0.00143179
PFDN4	P17818	XLOC_212543	NM_002623	20:52824236-52836522	No	Yes	16.1982	6.38796	-1.34241	5e-05	0.000771271
ITFG1	P11166	XLOC_131392	NM_030790	16:47189297-47495113	Yes	Yes	8.60067	3.39336	-1.34173	0.00035	0.00429727
TMEM56	P745	XLOC_005890	NM_001199679,NM_152487	1:95558072-95712781	Yes	No	5.05631	1.99605	-1.34094	5e-05	0.000771271
GCH1	P9094	XLOC_111941	NM_000161,NM_001024024	14:55307067-55369904	No	No	5.40164	2.13268	-1.34073	0.00055	0.00639833
SOWAHC	P16035	XLOC_178736	NM_023016	2:110371910-110376564	Yes	No	12.5422	4.95269	-1.34051	5e-05	0.000771271
RHPN2	P15004	XLOC_167454	NM_033103	19:33469378-33555824	No	No	2.83522	1.12007	-1.33987	5e-05	0.000771271
EDIL3	P23055	XLOC_302972	NM_005711	5:83236366-83681017	Yes	No	23.6005	9.35326	-1.33528	0.00025	0.00322849
NUDT12	P23094	XLOC_305506	NM_031438	5:102884555-102898512	Yes	Yes	9.02079	3.57959	-1.33346	0.00415	0.0358502
PHIP	P24691	XLOC_324153	NM_017934	6:79643917-79788011	No	Yes	8.39153	3.33176	-1.33265	0.00085	0.00929209
PPM1B	P15773	XLOC_174466	NM_002706	2:44395999-44461742	Yes	Yes	4.82563	1.91713	-1.33177	0.00495	0.0412549
CISD2	P21352	XLOC_273899	NM_001008388	4:103790134-103940896	No	No	7.53977	2.99559	-1.33168	5e-05	0.000771271
CYCS	P25821	XLOC_337823	NM_018947	7:25158269-25164980	Yes	No	43.1167	17.1496	-1.33007	5e-05	0.000771271
FRMD3	P28167	XLOC_392017	NM_174938	9:85857904-86153572	No	No	5.56993	2.21552	-1.33001	0.00085	0.00929209
HSPA13	P18476	XLOC_225442	NM_006948	21:15743436-15755890	Yes	Yes	17.9436	7.13766	-1.32995	5e-05	0.000771271
DEPDC1B	P22987	XLOC_302141	NM_018369	5:59892422-59996426	No	No	18.5604	7.38452	-1.32965	5e-05	0.000771271
TWISTNB	P25800	XLOC_337536	NM_001002926	7:19735084-19748660	No	Yes	9.39111	3.74433	-1.32659	5e-05	0.000771271
YEATS4	P6851	XLOC_077355	NM_006530	12:69753531-69784576	No	Yes	20.515	8.18258	-1.32605	5e-05	0.000771271
SNRNP48	P23477	XLOC_311681	NM_152551	6:7590424-7613272	No	No	4.7582	1.8982	-1.32578	5e-05	0.000771271
SREK1IP1	P22993	XLOC_302345	NM_173829	5:63986134-64064510	Yes	Yes	8.1585	3.25862	-1.32404	5e-05	0.000771271
ARHGAP18	P24847	XLOC_325812	NM_033515	6:129898239-130031536	No	No	3.76568	1.5059	-1.32228	0.00015	0.00206509
AHR	P25066	XLOC_327957	NM_001621	7:17338275-17385775	No	Yes	8.71757	3.48656	-1.32212	5e-05	0.000771271
CCDC88A	P16795	XLOC_193506	NM_018084	2:55514977-55647057	Yes	Yes	7.83597	3.13697	-1.32074	0.00215	0.0205575
KIAA0355	P14030	XLOC_162826	NM_014686	19:34745455-34846596	No	Yes	2.06815	0.828145	-1.32039	0.0001	0.00143179
SPTSSA	P9021	XLOC_109344	NM_138288	14:34901411-34931484	Yes	Yes	8.97573	3.59559	-1.3198	5e-05	0.000771271
IKBIP	P7737	XLOC_086829	NM_201612	12:99007181-99038829	No	No	6.7342	2.69817	-1.31953	0.0056	0.0455306
LRRFIP1	P16553	XLOC_187627	NM_001137553	2:238536223-238690290	No	Yes	19.0626	7.63843	-1.3194	0.00045	0.00536923
BMP2K	P21274	XLOC_273256	NM_017593	4:79697515-79837443	No	No	6.12488	2.45771	-1.31737	0.0001	0.00143179
NRBF2	P3430	XLOC_035584	NM_030759	10:64888037-64917122	Yes	No	40.0457	16.0811	-1.31628	5e-05	0.000771271
C5orf30	P22410	XLOC_292560	NM_033211	5:102594441-102614361	Yes	Yes	13.104	5.26548	-1.31537	5e-05	0.000771271
RPGR	P29387	XLOC_400867	NM_000328	X:38128422-38186788	No	No	5.02242	2.02226	-1.31241	5e-05	0.000771271
ERRFI1	P1769	XLOC_015902	NM_018948	1:8069505-8087011	No	No	57.7063	23.2451	-1.3118	5e-05	0.000771271
UBL3	P8225	XLOC_093671	NM_007106	13:30338544-30424820	Yes	No	31.9547	12.8814	-1.31074	5e-05	0.000771271
DARS	P17090	XLOC_198991	NM_001349	2:136664147-136743222	No	No	27.9083	11.2608	-1.30938	5e-05	0.000771271
MAL2	P26760	XLOC_359430	NM_052886	8:120220609-120257914	No	No	40.8774	16.5136	-1.30765	5e-05	0.000771271
C9orf41	P28157	XLOC_391784	NM_152420	9:77595321-77643378	No	No	2.98316	1.20718	-1.3052	5e-05	0.000771271
CDC40	P24000	XLOC_317209	NM_015891	6:110501283-110553749	Yes	No	17.3056	7.0066	-1.30445	5e-05	0.000771271
SNRNP27	P15857	XLOC_176209	NM_006857	2:70121074-70132368	No	No	18.0033	7.29085	-1.3041	0.00015	0.00206509
ATL3	P5896	XLOC_065295	NM_015459	11:63391169-63439728	No	No	21.7943	8.83092	-1.30332	5e-05	0.000771271
SETD7	P21987	XLOC_283529	NM_030648	4:140427191-140477577	No	Yes	22.9486	9.30068	-1.303	5e-05	0.000771271
TANC1	P16190	XLOC_182079	NM_033394	2:159825024-160089551	No	No	4.96692	2.01464	-1.30183	0.00555	0.0452558
SOAT1	P1282	XLOC_009499	NM_003101	1:179262848-179327814	No	No	7.1392	2.89666	-1.30137	5e-05	0.000771271
ARL5A	P17111	XLOC_200077	NM_001037174,NM_177985	2:152657479-152685009	Yes	No	19.6814	7.98794	-1.30094	5e-05	0.000771271
SP3	P17179	XLOC_201503	NM_001017371	2:174769256-174831796	No	No	9.92895	4.03541	-1.29893	5e-05	0.000771271
FYTTD1	P20129	XLOC_250155	NM_032288	3:197395999-197511352	No	Yes	41.2514	16.7694	-1.29861	5e-05	0.000771271
TAF9	P23002	XLOC_302462	NM_016283	5:68647552-68710630	Yes	Yes	57.9372	23.564	-1.29791	5e-05	0.000771271
NRP1	P3997	XLOC_040055	NM_003873	10:33461057-33625676	No	No	126.215	51.3457	-1.29757	5e-05	0.000771271
SPAG1	P26726	XLOC_354925	NM_003114,NM_172218	8:101170202-101260505	No	No	27.1702	11.0588	-1.29683	5e-05	0.000771271
C8orf83	P27167	XLOC_373951	NM_001171795,NM_001171796,NM_001171797,NM_001171798,NM_001171799,NM_001191035,NM_001191036	8:93895757-93978384	No	Yes	8.38769	3.41528	-1.29627	5e-05	0.000771271
IREB2	P9657	XLOC_121260	NM_004136	15:78730517-78793798	Yes	Yes	9.8214	4.00295	-1.29487	5e-05	0.000771271
UBE3A	P9779	XLOC_122578	NM_130838	15:25579781-25684252	No	Yes	20.2943	8.27836	-1.29366	5e-05	0.000771271
TPD52	P27128	XLOC_370532	NM_005079	8:80947104-81083836	Yes	No	125.552	51.2249	-1.29337	5e-05	0.000771271
TANK	P16194	XLOC_182188	NM_001199135,NM_004180	2:161993465-162092704	Yes	Yes	8.6607	3.53811	-1.2915	0.0011	0.0116776
WBP4	P8022	XLOC_090445	NM_007187	13:41635696-41658291	No	No	11.3814	4.64976	-1.29145	5e-05	0.000771271
PDCD10	P20819	XLOC_264345	NM_007217,NM_145859,NM_145860	3:167401694-167452924	No	Yes	122.013	49.972	-1.28784	5e-05	0.000771271
MMRN1	P21317	XLOC_273578	NM_007351	4:90816051-90875780	Yes	No	5.51197	2.2624	-1.28471	5e-05	0.000771271
BNIP3	P4455	XLOC_048642	NM_004052	10:133781203-133795435	No	No	77.289	31.7647	-1.28284	5e-05	0.000771271
TRAPPC10	P18426	XLOC_224726	NM_003274	21:45432205-45526920	Yes	Yes	2.44583	1.00567	-1.28217	0.00195	0.0190231
SGK196	P26587	XLOC_346992	NM_032237	8:42948508-42986680	No	No	5.99685	2.46608	-1.28199	5e-05	0.000771271
XK	P28716	XLOC_396041	NM_021083	X:37545132-37591383	Yes	No	0.949582	0.390808	-1.28083	0.00155	0.0157597
NUP160	P5769	XLOC_064067	NM_015231	11:47799614-47871129	Yes	No	16.3965	6.74878	-1.28069	5e-05	0.000771271
WWC2	P21535	XLOC_276732	NM_024949	4:184020426-184241929	No	Yes	3.50918	1.44911	-1.27597	5e-05	0.000771271
RASA2	P19920	XLOC_241995	NM_006506	3:141205889-141334144	No	Yes	9.30047	3.84626	-1.27385	5e-05	0.000771271
PPP2CB	P26978	XLOC_366537	NM_001009552	8:30643125-30670352	No	Yes	13.4628	5.5688	-1.27354	5e-05	0.000771271
LRIF1	P2374	XLOC_021301	NM_001006945	1:111486296-111506582	No	Yes	13.9036	5.75361	-1.27292	5e-05	0.000771271
TOB1	P12857	XLOC_143816	NM_001243877,NM_005749	17:48939586-48945732	No	No	15.352	6.35357	-1.27279	5e-05	0.000771271
ARHGAP29	P2308	XLOC_020702	NM_004815	1:94630238-94713272	Yes	No	42.2352	17.4943	-1.27156	5e-05	0.000771271
B3GNT5	P20038	XLOC_247970	NM_032047	3:182895825-183145855	No	No	17.8616	7.40541	-1.27021	5e-05	0.000771271
STK39	P17166	XLOC_201151	NM_013233	2:168807002-169104105	Yes	No	23.505	9.74877	-1.26968	5e-05	0.000771271
MFAP3	P22712	XLOC_295940	NM_001242336,NM_005927	5:153371268-153437014	No	Yes	6.35933	2.63917	-1.26879	0.00205	0.0198186
TTC37	P23076	XLOC_304286	NM_014639	5:94799380-94940879	No	Yes	11.2159	4.65502	-1.26869	5e-05	0.000771271
CASD1	P25361	XLOC_332374	NM_022900	7:94139169-94186328	Yes	Yes	2.34728	0.976533	-1.26525	0.00045	0.00536923
ETS2	P18374	XLOC_224199	NM_005239	21:40176610-40196977	Yes	Yes	12.1119	5.03979	-1.26499	5e-05	0.000771271
WWC3	P28619	XLOC_395286	NM_015691	X:9983794-10112731	Yes	No	2.30434	0.959339	-1.26424	0.0001	0.00143179
AAED1	P28239	XLOC_392466	NM_153698	9:99402617-99417599	No	No	4.42617	1.84298	-1.26402	0.00425	0.0365108
CERS6	P16210	XLOC_182746	NM_203463	2:169312758-169642939	No	No	48.635	20.2609	-1.2633	5e-05	0.000771271
SAV1	P9071	XLOC_110858	NM_021818	14:51100297-51138981	No	Yes	25.3399	10.5602	-1.26277	5e-05	0.000771271
PBK	P26959	XLOC_366434	NM_018492	8:27667038-27695631	No	Yes	21.8323	9.10316	-1.26202	5e-05	0.000771271
PDP1	P26697	XLOC_353998	NM_001161781,NM_018444	8:94929082-94940380	Yes	No	55.4769	23.1385	-1.26159	5e-05	0.000771271
SMCHD1	P13140	XLOC_148736	NM_015295	18:2655700-2805392	No	No	48.8213	20.3788	-1.26044	5e-05	0.000771271
UHRF1BP1L	P7750	XLOC_086836	NM_015054	12:100422340-100536655	Yes	No	5.56552	2.32393	-1.25995	0.00095	0.0102727
UBE2V2	P26593	XLOC_347071	NM_003350	8:48920981-48975957	Yes	Yes	41.6092	17.3956	-1.25818	5e-05	0.000771271
RNF149	P16989	XLOC_196557	NM_173647	2:101892062-101925178	Yes	No	7.19341	3.00813	-1.25781	5e-05	0.000771271
DDX59	P2944	XLOC_024909	NM_001031725	1:200610020-200641056	Yes	No	7.58219	3.17455	-1.25606	5e-05	0.000771271
EFHA1	P8200	XLOC_093213	NM_152726	13:22066827-22178355	No	No	14.5969	6.11367	-1.25555	5e-05	0.000771271
GNG10	P27668	XLOC_388957	NM_001017998,NM_001198664	9:114393631-114432526	Yes	No	22.9114	9.60258	-1.25457	0.00015	0.00206509
PIGK	P2247	XLOC_019779	NM_005482	1:77554666-77685132	No	No	14.3772	6.02585	-1.25455	5e-05	0.000771271
MAT2B	P22748	XLOC_296738	NM_013283	5:162930230-162946827	No	No	5.07257	2.1297	-1.25207	0.0003	0.00377638
SNAPC3	P27420	XLOC_386425	NM_001039697	9:15422781-15463447	Yes	No	4.42558	1.85906	-1.25129	5e-05	0.000771271
REEP5	P23104	XLOC_306456	NM_005669	5:112196884-112258031	No	No	23.0949	9.70279	-1.2511	5e-05	0.000771271
TGFBR2	P19434	XLOC_233929	NM_003242	3:30647716-30736521	No	Yes	9.01608	3.78954	-1.25048	5e-05	0.000771271
RAB23	P24664	XLOC_323575	NM_016277,NM_183227	6:57051120-57087453	No	Yes	15.7956	6.65366	-1.2473	5e-05	0.000771271
HMGCS1	P22943	XLOC_301556	NM_001098272,NM_002130	5:43287571-43313614	No	No	119.314	50.2652	-1.24713	5e-05	0.000771271
TMEM50B	P18552	XLOC_227448	NM_006134	21:34775201-34852316	No	No	30.9816	13.053	-1.24703	5e-05	0.000771271
EYA4	P24077	XLOC_318004	NM_172103	6:133561281-133854455	Yes	Yes	2.77685	1.16994	-1.24701	0.0003	0.00377638
BMI1	P3289	XLOC_030279	NM_005180	10:22605311-22622098	Yes	Yes	79.0039	33.2913	-1.24678	5e-05	0.000771271
ZFP36L2	P16752	XLOC_192775	NM_006887	2:43448496-43453853	Yes	Yes	53.8805	22.7098	-1.24645	5e-05	0.000771271
OSBPL11	P20648	XLOC_259742	NM_022776	3:125247036-125314381	Yes	No	15.8316	6.6753	-1.2459	5e-05	0.000771271
GPR180	P8109	XLOC_092327	NM_180989	13:95254103-95286899	Yes	No	4.32141	1.82326	-1.24498	5e-05	0.000771271
HOMER1	P23036	XLOC_302736	NM_004272	5:78669013-78809911	No	Yes	7.4144	3.13025	-1.24405	0.0029	0.0265817
ITM2B	P8046	XLOC_090845	NM_021999	13:48807273-48836232	No	Yes	24.1489	10.1964	-1.2439	5e-05	0.000771271
BBS7	P21966	XLOC_282853	NM_176824	4:122745483-122791692	Yes	Yes	4.27157	1.80544	-1.24242	5e-05	0.000771271
PNPT1	P16800	XLOC_193522	NM_033109	2:55861182-55921291	Yes	Yes	4.91291	2.0768	-1.24222	5e-05	0.000771271
ZNF468	P15458	XLOC_168744	NM_001008801	19:53339253-53360902	Yes	Yes	3.69944	1.56384	-1.24221	0.0043	0.0368496
PPFIBP1	P6565	XLOC_074152	NM_001198916	12:27675757-27850817	Yes	No	24.8465	10.5068	-1.24172	5e-05	0.000771271
SNX9	P24171	XLOC_318745	NM_016224	6:158244218-158366109	No	No	6.0558	2.56097	-1.24163	0.0007	0.00789976
MTMR6	P8208	XLOC_093422	NM_004685	13:25820340-25861704	No	No	8.58423	3.6306	-1.24148	0.0009	0.00976224
COX17	P20601	XLOC_259337	NM_005694	3:119388371-119396243	Yes	No	353.341	149.52	-1.24072	5e-05	0.000771271
TAF13	P2346	XLOC_021213	NM_005645	1:109604960-109618929	No	No	12.7611	5.40192	-1.24021	0.00015	0.00206509
RAP2A	P8117	XLOC_092387	NM_021033	13:98086474-98120252	No	Yes	23.4251	9.91924	-1.23975	5e-05	0.000771271
GCC2	P16026	XLOC_178686	NM_181453	2:109065576-109126092	No	Yes	8.93223	3.78512	-1.23868	0.0009	0.00976224
IDI1	P3877	XLOC_039284	NM_004508	10:1064846-1095205	No	No	5.61434	2.38155	-1.23722	0.00065	0.00743161
LIN9	P3095	XLOC_027916	NM_173083	1:226418647-226499285	No	Yes	12.0994	5.13377	-1.23684	5e-05	0.000771271
EMP1	P6505	XLOC_073448	NM_001423	12:13348469-13371285	No	No	78.0106	33.1104	-1.23639	5e-05	0.000771271
SC5DL	P5366	XLOC_059395	NM_001024956,NM_006918	11:121163387-121184119	No	No	5.27711	2.24307	-1.23427	5e-05	0.000771271
OSGIN2	P26687	XLOC_353067	NM_001126111	8:90908222-90944187	No	No	22.9776	9.76731	-1.23419	0.0013	0.0135737
ABCD3	P737	XLOC_005839	NM_002858	1:94883932-94984219	No	No	22.6873	9.64408	-1.23417	5e-05	0.000771271
YAF2	P7384	XLOC_083147	NM_005748	12:42550906-42632154	Yes	No	7.07246	3.00752	-1.23364	5e-05	0.000771271
SLC39A8	P21894	XLOC_282239	NM_001135146,NM_022154	4:103172197-103266655	No	No	5.37426	2.28623	-1.2331	0.0007	0.00789976
TMED5	P2302	XLOC_020636	NM_016040	1:93615298-93744870	No	Yes	10.2343	4.35713	-1.23196	0.0004	0.00484722
ASF1A	P24031	XLOC_317536	NM_014034	6:119134611-119256367	No	Yes	11.9782	5.1013	-1.23147	5e-05	0.000771271
HMMR	P22746	XLOC_296735	NM_001142556	5:162887516-162918953	No	No	10.5508	4.49407	-1.23126	0.0063	0.0499705
STYX	P8592	XLOC_100498	NM_001130701,NM_145251	14:53196882-53258386	No	No	40.8566	17.4124	-1.23045	0.00035	0.00429727
C1orf52	P2264	XLOC_020307	NM_198077	1:85715636-85725355	No	No	6.39082	2.72453	-1.22999	5e-05	0.000771271
ATP2A2	P6992	XLOC_079529	NM_170665	12:110719031-110789498	Yes	Yes	11.0683	4.71873	-1.22996	5e-05	0.000771271
MICB	P23669	XLOC_313794	NM_005931	6:31461778-31478901	No	No	12.7064	5.41903	-1.22945	5e-05	0.000771271
STK38L	P6555	XLOC_074128	NM_015000	12:27397074-27479826	No	Yes	20.1608	8.60218	-1.22878	5e-05	0.000771271
PIM3	P18982	XLOC_230119	NM_001001852	22:50354142-50357720	No	No	3.97948	1.69977	-1.22724	5e-05	0.000771271
CMPK1	P528	XLOC_003357	NM_016308	1:47799369-47845499	Yes	No	27.1294	11.5946	-1.2264	5e-05	0.000771271
SDC4	P18155	XLOC_218718	NM_002999	20:43953769-43977064	No	Yes	6.99401	2.99096	-1.22551	5e-05	0.000771271
SNTB2	P10727	XLOC_128646	NM_006750	16:69221022-69343293	No	No	16.3404	6.99047	-1.22498	5e-05	0.000771271
C9orf82	P28022	XLOC_390744	NM_024828	9:26840526-26892826	No	Yes	3.26484	1.39688	-1.2248	0.00085	0.00929209
HBEGF	P23221	XLOC_307909	NM_001945	5:139712427-139726188	Yes	Yes	6.52923	2.79523	-1.22395	5e-05	0.000771271
ZNF260	P15053	XLOC_167615	NM_001012756,NM_001166036,NM_001166037,NM_001166038	19:37001588-37019248	No	Yes	4.36652	1.86955	-1.22379	5e-05	0.000771271
PERP	P24904	XLOC_326060	NM_022121	6:138409641-138428660	No	No	15.2459	6.52763	-1.22379	5e-05	0.000771271
SMARCAD1	P21324	XLOC_273658	NM_001128429,NM_001128430	4:95128758-95212560	Yes	Yes	15.9523	6.83178	-1.22343	0.002	0.0194429
PURA	P22531	XLOC_294896	NM_005859	5:139493685-139502047	No	No	8.18163	3.50445	-1.2232	5e-05	0.000771271
PAPD5	P10567	XLOC_127337	NM_001040285	16:50186828-50269219	No	No	6.00287	2.5713	-1.22315	5e-05	0.000771271
TMEM200A	P24064	XLOC_317893	NM_001258276,NM_001258277,NM_001258278,NM_052913	6:130687425-130764210	No	No	3.48695	1.49368	-1.22309	5e-05	0.000771271
ZNF367	P28235	XLOC_392458	NM_153695	9:99148224-99180669	No	Yes	9.39497	4.03291	-1.22007	5e-05	0.000771271
SWAP70	P4607	XLOC_049358	NM_015055	11:9685627-9774507	Yes	No	5.49034	2.35742	-1.21969	5e-05	0.000771271
LRCH1	P8042	XLOC_090734	NM_001164213	13:47127295-47327175	Yes	Yes	8.96883	3.85187	-1.21936	5e-05	0.000771271
CKAP2L	P17016	XLOC_197350	NM_152515	2:113493401-113523493	Yes	Yes	15.5736	6.69501	-1.21794	0.00025	0.00322849
TOPORS	P28032	XLOC_390974	NM_005802	9:32540541-32553015	No	Yes	3.7965	1.63238	-1.21769	0.00405	0.0352701
CRIM1	P15741	XLOC_173915	NM_016441	2:36582858-36779118	Yes	No	33.7114	14.4957	-1.21761	5e-05	0.000771271
WRNIP1	P23455	XLOC_311283	NM_020135	6:2765665-2785979	No	No	5.436	2.33772	-1.21744	5e-05	0.000771271
PUS7	P26168	XLOC_342529	NM_019042	7:105096836-105162804	No	Yes	7.44159	3.20184	-1.21671	0.0046	0.0388247
OXR1	P26746	XLOC_356281	NM_001198535	8:107281997-107768359	No	No	14.2602	6.13576	-1.21668	0.00055	0.00639833
ATAD1	P4222	XLOC_047211	NM_032810	10:89511049-89605369	No	Yes	5.0101	2.15594	-1.21652	0.00355	0.0315455
KIAA1715	P17200	XLOC_201638	NM_030650	2:176787945-176867277	No	No	46.3653	19.9608	-1.21588	5e-05	0.000771271
ROCK1	P13407	XLOC_156803	NM_005406	18:18529702-18691812	No	No	47.6188	20.51	-1.2152	5e-05	0.000771271
CYP51A1	P26043	XLOC_341641	NM_000786	7:91741406-91764059	Yes	No	23.4212	10.091	-1.21475	5e-05	0.000771271
CRISPLD1	P26661	XLOC_348937	NM_031461	8:75896498-75947446	No	No	7.79771	3.35981	-1.21467	0.00045	0.00536923
RAB9A	P28639	XLOC_395356	NM_001195328,NM_004251	X:13706983-13728946	No	No	8.60321	3.71229	-1.21257	5e-05	0.000771271
AMMECR1	P29659	XLOC_402945	NM_015365	X:109437331-109699562	No	No	8.55322	3.69296	-1.21169	0.0002	0.00265147
ATP11B	P20037	XLOC_247932	NM_014616	3:182511279-182640315	Yes	Yes	6.42399	2.77853	-1.20915	5e-05	0.000771271
TFB2M	P3165	XLOC_029404	NM_022366	1:246703862-246729589	No	No	5.87352	2.54105	-1.2088	0.0004	0.00484722
CEP120	P23127	XLOC_306950	NM_153223	5:122680508-122759286	No	No	14.873	6.43882	-1.20783	0.0002	0.00265147
GNPNAT1	P9084	XLOC_111307	NM_198066	14:53196882-53258386	Yes	No	111.807	48.459	-1.20617	5e-05	0.000771271
ARL15	P22955	XLOC_301976	NM_019087	5:53180613-53606403	Yes	No	2.34175	1.01497	-1.20615	0.00285	0.0262268
ABRACL	P24098	XLOC_318137	NM_021243	6:139349547-139364439	No	No	13.2845	5.76254	-1.20497	0.00035	0.00429727
PTPN4	P16105	XLOC_179522	NM_002830	2:120517206-120742885	No	No	1.78609	0.775288	-1.204	0.00515	0.0426418
TFPI2	P26059	XLOC_341756	NM_006528	7:93514708-93521539	Yes	No	75.5756	32.8204	-1.20333	5e-05	0.000771271
RIOK3	P13198	XLOC_150984	NM_003831	18:21032702-21063099	Yes	No	13.6844	5.94432	-1.20295	0.00085	0.00929209
ELF1	P8276	XLOC_094168	NM_172373	13:41506006-41593508	No	Yes	6.25026	2.72066	-1.19996	5e-05	0.000771271
ZBTB1	P8653	XLOC_103159	NM_001123329	14:64947719-65000629	Yes	Yes	48.7308	21.2339	-1.19846	5e-05	0.000771271
NFE2L2	P17203	XLOC_201770	NM_001145412	2:178095030-178129859	No	Yes	16.7068	7.28651	-1.19714	0.0045	0.0382349
USP14	P13133	XLOC_148193	NM_005151	18:158464-268059	Yes	Yes	24.266	10.5929	-1.19584	0.0008	0.00882846
NETO2	P11164	XLOC_131388	NM_018092	16:47115430-47177936	Yes	No	16.1829	7.06861	-1.19497	0.0001	0.00143179
SACM1L	P19540	XLOC_235247	NM_014016	3:45730753-45786990	No	No	17.8943	7.82086	-1.1941	0.00145	0.0148838
MED10	P22861	XLOC_298676	NM_032286	5:6372038-6378693	No	No	27.3278	11.9573	-1.19248	5e-05	0.000771271
MAP1LC3B	P10829	XLOC_129854	NM_022818	16:87362489-87525839	No	No	49.2164	21.55	-1.19145	5e-05	0.000771271
FRMD6	P8583	XLOC_100225	NM_001042481,NM_152330	14:51918925-52198931	No	No	20.3488	8.92395	-1.18919	0.00045	0.00536923
XRN1	P20741	XLOC_260538	NM_001042604	3:142025448-142167311	No	No	2.70768	1.18784	-1.18872	0.0037	0.0326911
C12orf75	P6961	XLOC_079086	NM_001145199	12:105724362-105765297	No	No	74.7738	32.8071	-1.18852	5e-05	0.000771271
BAZ1A	P9028	XLOC_109390	NM_013448	14:35221936-35344853	Yes	Yes	15.0267	6.59972	-1.18705	5e-05	0.000771271
RCBTB1	P8310	XLOC_094658	NM_018191	13:50106081-50159719	No	No	3.23676	1.4239	-1.1847	5e-05	0.000771271
LBR	P3083	XLOC_027787	NM_002296,NM_194442	1:225588748-225616557	No	Yes	4.02551	1.77089	-1.1847	0.0007	0.00789976
MDM2	P6848	XLOC_077322	NM_002392	12:69201961-69239320	No	Yes	5.42332	2.38886	-1.18285	5e-05	0.000771271
NPR3	P22177	XLOC_287810	NM_001204376	5:32710052-32792012	No	No	2.77016	1.22238	-1.18028	0.0003	0.00377638
DGKE	P11991	XLOC_137854	NM_003647	17:54911416-54947524	No	Yes	9.05484	3.99724	-1.17968	5e-05	0.000771271
TMEM64	P27157	XLOC_373391	NM_001008495	8:91632884-91658133	Yes	Yes	5.8103	2.56534	-1.17946	0.0015	0.0153407
FST	P22230	XLOC_288976	NM_013409	5:52776240-52782966	No	No	158.695	70.0698	-1.17939	5e-05	0.000771271
DPY19L4	P26704	XLOC_354217	NM_181787	8:95732102-95807029	No	No	8.83429	3.90212	-1.17886	5e-05	0.000771271
ADAMTS6	P22994	XLOC_302354	NM_197941	5:64444562-64777704	Yes	No	2.93464	1.29683	-1.17819	5e-05	0.000771271
SOCS4	P8599	XLOC_101163	NM_080867,NM_199421	14:55399631-55517293	Yes	Yes	65.9022	29.1267	-1.17798	5e-05	0.000771271
WDR44	P29052	XLOC_398492	NM_019045	X:117480035-117584028	No	Yes	9.31942	4.11952	-1.17776	5e-05	0.000771271
MAP4K5	P9070	XLOC_110857	NM_006575,NM_198794	14:50882458-51099784	No	No	23.6855	10.4766	-1.17683	5e-05	0.000771271
CNIH	P9092	XLOC_111882	NM_005776	14:54862394-54909587	No	Yes	149.943	66.3588	-1.17605	5e-05	0.000771271
NAA20	P17588	XLOC_208728	NM_016100	20:19997933-20341346	No	No	74.9441	33.1825	-1.17539	5e-05	0.000771271
CLOCK	P21731	XLOC_278942	NM_001267843,NM_004898	4:56293597-56413263	No	No	56.5545	25.0451	-1.17511	5e-05	0.000771271
G0S2	P1468	XLOC_011064	NM_015714	1:209848223-209850803	No	No	77.7621	34.4485	-1.17463	5e-05	0.000771271
ESF1	P18002	XLOC_215688	NM_016649	20:13694458-13799764	No	Yes	23.1335	10.2519	-1.17409	5e-05	0.000771271
PTAR1	P28135	XLOC_391643	NM_001099666	9:72324141-72374938	Yes	Yes	3.38822	1.50197	-1.17367	0.00055	0.00639833
NUDT19	P14018	XLOC_162765	NM_001105570	19:33182866-33204702	No	Yes	19.5352	8.66001	-1.17364	5e-05	0.000771271
TMEM33	P21154	XLOC_269918	NM_018126	4:41936892-41980705	No	Yes	21.562	9.55977	-1.17344	5e-05	0.000771271
VAMP4	P2865	XLOC_023940	NM_003762	1:171669295-171712220	No	No	6.88551	3.05483	-1.17247	0.00505	0.0419381
C8orf37	P27181	XLOC_374518	NM_177965	8:96255822-96822371	Yes	No	11.9952	5.32288	-1.17218	5e-05	0.000771271
ATG12	P23120	XLOC_306695	NM_004707	5:115163893-115177548	Yes	Yes	16.1517	7.1758	-1.17047	5e-05	0.000771271
FNIP1	P23143	XLOC_307534	NM_133372	5:130977406-131132756	No	Yes	7.32159	3.25479	-1.16959	0.00075	0.00838271
CLDND1	P20541	XLOC_257200	NM_001040181,NM_001040183,NM_001040199,NM_019895	3:98234316-98241910	Yes	Yes	6.08784	2.70815	-1.16862	0.0003	0.00377638
EIF3J	P9457	XLOC_120154	NM_003758	15:44829265-44956065	No	No	33.5304	14.9184	-1.16838	0.0041	0.0355724
TWF1	P7392	XLOC_083268	NM_002822	12:44187525-44200178	No	No	36.9144	16.4278	-1.16804	5e-05	0.000771271
SLC17A5	P24682	XLOC_323982	NM_012434	6:74303099-74363737	Yes	No	2.21935	0.988393	-1.16698	0.0045	0.0382349
LYRM5	P6546	XLOC_073821	NM_001001660	12:25348149-25357949	No	No	14.1853	6.31968	-1.16647	5e-05	0.000771271
SAMD5	P24121	XLOC_318388	NM_001030060	6:147829827-147891157	No	No	4.6943	2.09151	-1.16637	5e-05	0.000771271
DIMT1	P22991	XLOC_302209	NM_014473	5:61601979-61699728	No	No	28.8859	12.8809	-1.16513	5e-05	0.000771271
RTCD1	P763	XLOC_006066	NM_003729	1:100731582-100758558	Yes	No	4.68717	2.09071	-1.16472	0.0002	0.00265147
SLAIN2	P21163	XLOC_270071	NM_020846	4:48343500-48428215	No	No	15.1752	6.77	-1.16449	5e-05	0.000771271
SPTLC1	P28201	XLOC_392282	NM_006415	9:94793426-94877690	No	No	18.8475	8.41143	-1.16395	5e-05	0.000771271
EIF4A2	P20085	XLOC_248445	NM_001967	3:186495944-186524484	No	No	36.9534	16.4939	-1.16377	0.003	0.0273725
MCFD2	P16766	XLOC_192978	NM_001171506,NM_001171507,NM_001171508,NM_139279	2:47129008-47303528	Yes	No	41.9319	18.7286	-1.16281	5e-05	0.000771271
FBXL17	P23096	XLOC_306148	NM_001163315	5:107194733-107717799	No	No	3.85269	1.72145	-1.16224	5e-05	0.000771271
MTHFD2	P15901	XLOC_176523	NM_006636	2:74425489-74570534	No	Yes	30.1112	13.4619	-1.16142	5e-05	0.000771271
FBXO8	P22080	XLOC_284727	NM_012180	4:175157809-175254531	Yes	No	3.67578	1.64381	-1.16101	0.00155	0.0157597
ERLEC1	P15801	XLOC_175062	NM_015701	2:53896681-54087170	Yes	Yes	14.161	6.33305	-1.16095	0.00185	0.0182258
ENO2	P6445	XLOC_073137	NM_001975	12:7023613-7032859	Yes	No	15.7841	7.06112	-1.1605	5e-05	0.000771271
CNNM4	P15971	XLOC_177905	NM_020184	2:97426638-97477628	Yes	No	2.22096	0.99359	-1.16046	5e-05	0.000771271
FAM3C	P26206	XLOC_343652	NM_001040020,NM_014888	7:120988904-121036422	No	No	66.6161	29.822	-1.15949	5e-05	0.000771271
MSI2	P11995	XLOC_137943	NM_138962	17:55333867-55759321	No	No	9.94748	4.45927	-1.15752	0.0035	0.0312204
TMED7	P23118	XLOC_306663	NM_181836	5:114914338-114961876	Yes	Yes	22.7343	10.1946	-1.15707	5e-05	0.000771271
MAP2K4	P11579	XLOC_134726	NM_003010	17:11924134-12047051	No	No	13.8683	6.21943	-1.15694	5e-05	0.000771271
BROX	P1526	XLOC_012766	NM_144695	1:222885865-222924002	No	Yes	9.20401	4.12838	-1.15669	5e-05	0.000771271
TMEM192	P22054	XLOC_284477	NM_001100389	4:165994899-166034027	No	Yes	5.66084	2.53923	-1.15663	5e-05	0.000771271
TMEM27	P29315	XLOC_400274	NM_020665	X:15645440-15683154	No	No	5.30366	2.38082	-1.15553	0.0001	0.00143179
CNST	P1637	XLOC_014536	NM_152609	1:246729638-246832047	No	No	2.6453	1.18927	-1.15336	5e-05	0.000771271
PDK1	P16245	XLOC_182978	NM_002610	2:173420778-173466737	No	No	7.22716	3.25196	-1.15212	5e-05	0.000771271
MAN1A1	P24826	XLOC_325548	NM_005907	6:119496747-119671024	Yes	No	36.5328	16.4399	-1.15199	5e-05	0.000771271
HPCAL1	P15623	XLOC_170933	NM_001258357,NM_001258358,NM_001258359,NM_002149,NM_134421	2:10443010-10569310	No	No	53.5479	24.0987	-1.15187	5e-05	0.000771271
EPT1	P15663	XLOC_172910	NM_033505	2:26531040-26618759	No	Yes	16.0695	7.23838	-1.15059	5e-05	0.000771271
EXOSC9	P21402	XLOC_274477	NM_005033	4:122722471-122745088	No	No	18.351	8.27013	-1.14988	0.00025	0.00322849
B3GALTL	P7998	XLOC_090108	NM_194318	13:31774111-31906411	No	No	4.99835	2.25344	-1.14932	5e-05	0.000771271
TGFBR1	P27616	XLOC_388535	NM_004612	9:101867411-101916473	No	No	8.069	3.63919	-1.14877	5e-05	0.000771271
RWDD4	P22101	XLOC_285073	NM_152682	4:184560786-184580331	Yes	No	8.07044	3.64051	-1.14851	0.00015	0.00206509
KLF4	P28270	XLOC_392807	NM_004235	9:110247132-110252047	No	No	4.34657	1.96103	-1.14827	5e-05	0.000771271
NAP1L3	P29596	XLOC_402481	NM_004538	X:92925924-92928682	No	No	3.17891	1.43597	-1.14651	5e-05	0.000771271
OAT	P4436	XLOC_048397	NM_000274	10:126085871-126107545	No	No	38.8231	17.5412	-1.14617	5e-05	0.000771271
TCEAL1	P28994	XLOC_398132	NM_001006639,NM_001006640,NM_004780	X:102865499-102886084	Yes	No	9.14112	4.13167	-1.14565	0.0003	0.00377638
C1orf55	P3091	XLOC_027851	NM_152608	1:226170307-226187066	No	Yes	18.5926	8.40884	-1.14475	5e-05	0.000771271
UBR1	P9865	XLOC_123963	NM_174916	15:43234382-43399095	No	No	7.69171	3.48196	-1.1434	0.00015	0.00206509
TAF2	P27242	XLOC_379733	NM_003184	8:120741232-120845715	No	No	52.8244	23.9312	-1.14231	5e-05	0.000771271
CDC25A	P20331	XLOC_254116	NM_001789	3:48198596-48229801	No	No	9.69408	4.39249	-1.14206	5e-05	0.000771271
MOB1A	P16871	XLOC_194944	NM_018221	2:74379524-74406146	Yes	No	172.209	78.0313	-1.14204	5e-05	0.000771271
ITSN2	P16652	XLOC_191210	NM_147152	2:24425556-24583819	Yes	No	3.60878	1.6366	-1.14081	0.00535	0.0440366
NSUN2	P22863	XLOC_298700	NM_017755	5:6597353-6633473	Yes	Yes	19.6787	8.9254	-1.14065	5e-05	0.000771271
KIAA1279	P3447	XLOC_036619	NM_015634	10:70748476-70776739	No	No	51.3073	23.2739	-1.14045	5e-05	0.000771271
PROCR	P17672	XLOC_210195	NM_006404	20:33758956-33765165	No	No	31.503	14.2968	-1.1398	5e-05	0.000771271
PAPSS2	P3577	XLOC_037867	NM_004670	10:89419475-89507463	No	No	4.89368	2.22295	-1.13844	0.00315	0.0285175
B4GALT6	P13434	XLOC_157621	NM_004775	18:29202208-29264686	No	No	9.27833	4.21609	-1.13796	5e-05	0.000771271
ALG10B	P6586	XLOC_074905	NM_001013620	12:38710556-38723528	No	No	5.30916	2.4128	-1.13778	5e-05	0.000771271
CLINT1	P23339	XLOC_309168	NM_001195555	5:157212529-157286183	No	Yes	40.6427	18.4767	-1.13729	0.00015	0.00206509
FAM122B	P29763	XLOC_403730	NM_001166599	X:133902889-133988641	No	Yes	3.49224	1.58931	-1.13575	0.00425	0.0365108
TMEM14A	P23889	XLOC_315301	NM_014051	6:52535883-52551385	No	No	13.0993	5.96236	-1.13553	5e-05	0.000771271
EEF1E1	P24254	XLOC_319709	NM_004280	6:7727010-8102917	No	No	101.596	46.2887	-1.13411	0.0002	0.00265147
SLC33A1	P20792	XLOC_262496	NM_001190992,NM_004733	3:155543998-155572248	No	No	8.85563	4.03694	-1.13333	5e-05	0.000771271
DDX21	P3445	XLOC_036618	NM_004728	10:70715878-70744825	No	Yes	104.966	47.8735	-1.13262	5e-05	0.000771271
SLC35A5	P19770	XLOC_240214	NM_017945	3:112280894-112303003	Yes	Yes	8.21234	3.75159	-1.13029	5e-05	0.000771271
ACTL6A	P20025	XLOC_247351	NM_177989,NM_178042	3:179280707-179306193	No	Yes	13.2754	6.06469	-1.13025	0.0014	0.0144663
MPHOSPH6	P11350	XLOC_133646	NM_005792	16:82181096-82204397	Yes	No	22.197	10.1428	-1.12991	5e-05	0.000771271
NET1	P3220	XLOC_029973	NM_005863	10:5454513-5501019	Yes	Yes	10.9896	5.02415	-1.12919	5e-05	0.000771271
EPAS1	P15778	XLOC_174573	NM_001430	2:46524540-46613842	No	No	0.874196	0.399834	-1.12856	0.00115	0.0121621
MYL12A	P13142	XLOC_148789	NM_006471	18:3247527-3256234	No	No	91.533	41.8843	-1.12788	5e-05	0.000771271
HIGD1A	P20284	XLOC_253561	NM_001099669,NM_014056	3:42824399-42846027	Yes	No	29.7354	13.6133	-1.12716	5e-05	0.000771271
SEH1L	P13177	XLOC_150375	NM_031216	18:12947962-12989101	No	No	68.1075	31.1819	-1.1271	5e-05	0.000771271
NOG	P11990	XLOC_137790	NM_005450	17:54671059-54672951	No	No	45.4994	20.8342	-1.12689	5e-05	0.000771271
UBE2T	P2967	XLOC_025077	NM_014176	1:202300784-202311120	No	No	7.96273	3.64655	-1.12673	0.00025	0.00322849
PLAU	P3501	XLOC_037174	NM_002658	10:75661231-75711354	No	No	203.568	93.2966	-1.12561	5e-05	0.000771271
CPOX	P20544	XLOC_257214	NM_000097	3:98298289-98312488	No	No	7.03049	3.22588	-1.12393	0.0002	0.00265147
FECH	P13533	XLOC_158431	NM_000140	18:55212072-55253969	No	No	6.01535	2.7617	-1.12309	5e-05	0.000771271
TCEA1	P27048	XLOC_367112	NM_006756	8:54878946-54935008	No	No	37.8378	17.3722	-1.12305	5e-05	0.000771271
FBXO28	P1533	XLOC_012874	NM_015176	1:224301788-224349749	No	Yes	8.67169	3.98286	-1.12251	0.0008	0.00882846
UBXN2A	P15647	XLOC_172712	NM_181713	2:23971354-24230686	No	No	34.0322	15.6341	-1.1222	0.0001	0.00143179
DTWD2	P23122	XLOC_306792	NM_173666	5:118172568-118324240	No	Yes	3.09584	1.42364	-1.12075	5e-05	0.000771271
HS2ST1	P708	XLOC_005452	NM_012262	1:87380334-87575681	Yes	No	2.96435	1.3651	-1.11871	0.0002	0.00265147
ING3	P25522	XLOC_334146	NM_019071	7:120590668-120617196	No	Yes	4.69901	2.16497	-1.11801	0.00015	0.00206509
ANP32E	P2494	XLOC_022132	NM_030920	1:150190256-150208504	No	Yes	123.728	57.0081	-1.11793	5e-05	0.000771271
ZNF146	P14102	XLOC_162942	NM_001099638,NM_001099639,NM_007145	19:36673186-36729675	No	Yes	26.9947	12.4442	-1.1172	5e-05	0.000771271
QKI	P24202	XLOC_318872	NM_006775	6:163835674-163999628	Yes	Yes	22.1695	10.22	-1.11718	5e-05	0.000771271
TMEM47	P29381	XLOC_400775	NM_031442	X:34645180-34675405	Yes	No	3.89159	1.79473	-1.11659	5e-05	0.000771271
UBA2	P14034	XLOC_162830	NM_005499	19:34919267-34992237	No	Yes	16.8454	7.7695	-1.11646	5e-05	0.000771271
YWHAG	P26005	XLOC_340641	NM_012479	7:75956107-75988342	No	Yes	20.0982	9.27143	-1.1162	5e-05	0.000771271
PKIA	P26664	XLOC_350038	NM_006823,NM_181839	8:79428335-79517505	No	No	18.3491	8.4713	-1.11505	5e-05	0.000771271
TEAD1	P4618	XLOC_049568	NM_021961	11:12695968-12966569	No	No	9.40016	4.34341	-1.11386	0.0001	0.00143179
TMEM237	P17292	XLOC_203586	NM_152388	2:202484906-202508252	No	No	5.69528	2.63259	-1.11328	0.0001	0.00143179
PRKAA1	P22933	XLOC_301338	NM_006251	5:40759480-40798297	No	No	50.3207	23.2868	-1.11164	5e-05	0.000771271
SCAF11	P7398	XLOC_083360	NM_004719	12:46312654-46385981	No	No	31.3307	14.5022	-1.11131	5e-05	0.000771271
MEX3D	P14613	XLOC_165043	NM_203304	19:1554667-1568057	No	No	2.27219	1.05261	-1.11011	0.0001	0.00143179
HPSE	P21838	XLOC_281720	NM_001098540,NM_006665	4:84213613-84256306	Yes	No	4.74334	2.19837	-1.10947	5e-05	0.000771271
HSD17B12	P4720	XLOC_051600	NM_016142	11:43702142-43881317	Yes	Yes	34.8293	16.152	-1.10859	5e-05	0.000771271
ZNF624	P12438	XLOC_141750	NM_020787	17:16524047-16557167	No	No	2.65575	1.23206	-1.10805	5e-05	0.000771271
TIA1	P16841	XLOC_194692	NM_022173	2:70436382-70475961	Yes	No	10.9135	5.06815	-1.10658	0.00035	0.00429727
DCUN1D4	P21171	XLOC_270129	NM_001040402	4:52709275-52783228	No	Yes	19.6138	9.11893	-1.10493	0.00415	0.0358502
SMC5	P27536	XLOC_387675	NM_015110	9:72873863-72970046	No	Yes	18.6312	8.6627	-1.10483	5e-05	0.000771271
FKBP14	P25846	XLOC_338067	NM_017946	7:30045839-30066417	Yes	No	3.71253	1.72632	-1.1047	5e-05	0.000771271
OXR1	P26745	XLOC_356281	NM_181354	8:107281997-107768359	No	No	9.31742	4.33423	-1.10415	0.0001	0.00143179
STXBP3	P787	XLOC_006350	NM_007269	1:109289143-109352148	No	No	6.8918	3.20726	-1.10354	0.0001	0.00143179
PPIL4	P24927	XLOC_326388	NM_139126	6:149824049-149867364	No	Yes	6.71685	3.13025	-1.10151	5e-05	0.000771271
SPRYD7	P8313	XLOC_094675	NM_020456	13:50486841-50510625	Yes	Yes	5.36252	2.50008	-1.10094	5e-05	0.000771271
AP4E1	P9492	XLOC_120401	NM_007347	15:51199977-51298097	Yes	No	3.79384	1.76893	-1.10078	0.00025	0.00322849
ZCCHC24	P4210	XLOC_047007	NM_153367	10:81137667-81206201	Yes	No	16.2919	7.60082	-1.09993	5e-05	0.000771271
ACER3	P5168	XLOC_054831	NM_018367	11:76571861-76737992	No	No	11.38	5.30982	-1.09977	0.00015	0.00206509
CMAS	P6542	XLOC_073765	NM_018686	12:22199109-22218606	No	No	13.8956	6.48654	-1.09911	5e-05	0.000771271
TMEM206	P3045	XLOC_026138	NM_018252	1:212535477-212589369	No	Yes	6.07016	2.83587	-1.09794	0.00365	0.0323107
SPCS3	P21532	XLOC_276431	NM_021928	4:177241089-177254730	No	No	52.808	24.6806	-1.09738	5e-05	0.000771271
AADAT	P22076	XLOC_284622	NM_016228,NM_182662	4:170981372-171011372	No	No	5.25756	2.45842	-1.09666	0.00095	0.0102727
RAB4A	P1566	XLOC_013573	NM_004578	1:229406870-229441945	No	No	17.3683	8.12217	-1.09652	5e-05	0.000771271
UBA6	P21747	XLOC_280689	NM_018227	4:68478303-68566889	Yes	No	26.7674	12.5227	-1.09593	5e-05	0.000771271
ZNF326	P716	XLOC_005548	NM_182976	1:90460677-90494094	No	Yes	35.4991	16.6113	-1.09562	5e-05	0.000771271
COMMD2	P20765	XLOC_261407	NM_016094	3:149454230-149471376	No	No	7.20045	3.37056	-1.0951	5e-05	0.000771271
ELL2	P23079	XLOC_304319	NM_012081	5:95220733-95297775	Yes	No	18.6467	8.73016	-1.09484	5e-05	0.000771271
ZNF800	P26227	XLOC_344032	NM_176814	7:127010353-127032815	No	Yes	10.1465	4.75977	-1.09202	0.00055	0.00639833
STX7	P24862	XLOC_325880	NM_003569	6:132778662-132834337	No	No	8.04586	3.7765	-1.0912	5e-05	0.000771271
OCLN	P22311	XLOC_289542	NM_001205254,NM_002538	5:68788118-68853931	Yes	No	2.35501	1.10572	-1.09075	0.0043	0.0368496
PTPRK	P24846	XLOC_325785	NM_002844	6:128288647-128841870	Yes	No	12.8383	6.02944	-1.09036	5e-05	0.000771271
PRKCA	P12052	XLOC_138825	NM_002737	17:64298902-64807117	Yes	No	8.1641	3.83525	-1.08997	0.00575	0.0464257
ORMDL1	P17251	XLOC_202760	NM_001128150,NM_016467	2:190632069-190742630	Yes	No	23.6279	11.1022	-1.08965	0.00045	0.00536923
STAMBPL1	P3587	XLOC_037877	NM_020799	10:90639943-90683259	Yes	No	6.50972	3.06107	-1.08856	5e-05	0.000771271
RIN2	P17586	XLOC_208721	NM_018993	20:19867164-19983103	No	No	9.82234	4.62064	-1.08797	5e-05	0.000771271
WWP1	P26682	XLOC_352221	NM_007013	8:87354816-87480586	No	Yes	12.6422	5.94851	-1.08765	0.0017	0.0170122
ETS1	P6331	XLOC_072354	NM_005238	11:128327937-128457453	Yes	No	25.4335	11.9679	-1.08756	5e-05	0.000771271
CDC27	P12808	XLOC_143125	NM_001256	17:45191135-45269231	No	Yes	41.0503	19.3178	-1.08746	0.0009	0.00976224
USP16	P18327	XLOC_223290	NM_001001992	21:30396937-30426811	No	Yes	9.89961	4.65945	-1.08721	0.0046	0.0388247
KBTBD2	P25863	XLOC_338201	NM_015483	7:32906847-32931468	No	Yes	11.7154	5.51619	-1.08666	5e-05	0.000771271
PTPLB	P20633	XLOC_259676	NM_198402	3:123210057-123303967	Yes	No	19.5563	9.20929	-1.08647	0.0002	0.00265147
ERI2	P11064	XLOC_130702	NM_001142725	16:20775311-20860991	No	Yes	30.319	14.2793	-1.0863	5e-05	0.000771271
ESYT2	P26384	XLOC_345980	NM_020728	7:158522441-158622319	No	No	10.0464	4.73264	-1.08596	5e-05	0.000771271
FBXO3	P5709	XLOC_063045	NM_033406	11:33762489-33796071	No	No	11.4163	5.38079	-1.08521	0.00565	0.045857
BET1	P26061	XLOC_341768	NM_005868	7:93620999-93633690	Yes	Yes	5.12503	2.41575	-1.08509	5e-05	0.000771271
TRIM33	P2402	XLOC_021416	NM_015906	1:114935398-115053781	Yes	No	16.155	7.62189	-1.08376	0.00205	0.0198186
ME2	P13286	XLOC_152061	NM_002396	18:48405431-48476162	No	Yes	48.222	22.7921	-1.08116	5e-05	0.000771271
AHCYL2	P25563	XLOC_334719	NM_001130720	7:128864830-129070360	No	No	4.56529	2.15968	-1.07989	0.0001	0.00143179
COG3	P8040	XLOC_090668	NM_031431	13:46038591-46111307	No	Yes	5.60602	2.6538	-1.07892	0.0001	0.00143179
PLSCR1	P20754	XLOC_260794	NM_021105	3:146232568-146264896	No	No	25.8839	12.2589	-1.07823	5e-05	0.000771271
NUDT11	P29459	XLOC_401358	NM_018159	X:51232862-51239459	No	No	2.09699	0.993192	-1.07818	0.0031	0.0281928
NBR1	P11829	XLOC_135735	NM_005899,NM_031858,NM_031862	17:41322330-41363814	No	No	9.88914	4.69274	-1.07541	5e-05	0.000771271
DSG2	P13224	XLOC_151562	NM_001943	18:29078026-29136874	No	No	10.4934	4.97985	-1.07531	5e-05	0.000771271
IER3	P24382	XLOC_321658	NM_003897	6:30710975-30712327	Yes	Yes	36.3599	17.2673	-1.07431	5e-05	0.000771271
CHUK	P4304	XLOC_047541	NM_001278	10:101948123-101989344	No	Yes	3.26702	1.55205	-1.0738	0.00015	0.00206509
FBXO30	P24923	XLOC_326288	NM_032145	6:145946439-146285669	No	No	4.7933	2.28094	-1.07139	0.00305	0.0277924
CUL5	P5252	XLOC_057928	NM_003478	11:107879407-107978585	Yes	Yes	17.772	8.45799	-1.07122	5e-05	0.000771271
CETN3	P23064	XLOC_304036	NM_004365	5:89689528-89705677	No	Yes	24.6103	11.7125	-1.07121	0.0012	0.0126335
CCNDBP1	P9438	XLOC_120101	NM_012142	15:43425528-43489375	No	No	5.83173	2.77722	-1.07028	0.0002	0.00265147
BRIX1	P22187	XLOC_287965	NM_018321	5:34915819-34925787	Yes	Yes	83.7867	39.9221	-1.06953	5e-05	0.000771271
ATP6V1C1	P26729	XLOC_355692	NM_001695	8:104031713-104086503	Yes	No	49.3312	23.5049	-1.06954	5e-05	0.000771271
TMEM158	P20299	XLOC_253834	NM_015444	3:45265315-45267814	No	No	21.6411	10.3114	-1.06953	5e-05	0.000771271
ARFGAP3	P19257	XLOC_231326	NM_014570	22:43192531-43253408	No	No	5.28643	2.52001	-1.06886	5e-05	0.000771271
CHSY1	P10184	XLOC_125822	NM_014918	15:101714871-101792137	Yes	Yes	2.86614	1.36667	-1.06844	0.0005	0.00589527
BIRC2	P5240	XLOC_057271	NM_001166,NM_001256163	11:102216497-102251731	No	Yes	41.0145	19.5627	-1.06803	5e-05	0.000771271
TRIM59	P20807	XLOC_263035	NM_173084	3:160153142-160167645	No	Yes	14.754	7.03742	-1.06799	5e-05	0.000771271
PRKAR1A	P12065	XLOC_139089	NM_002734,NM_212471,NM_212472	17:66507902-66529900	Yes	Yes	55.0712	26.2765	-1.06752	5e-05	0.000771271
CXCL6	P21240	XLOC_273045	NM_002993	4:74702272-74705254	No	No	5.38502	2.56959	-1.06741	0.00025	0.00322849
POLR2M	P9512	XLOC_120544	NM_015532	15:57884101-58009755	No	No	20.3229	9.70314	-1.06658	5e-05	0.000771271
SCP2	P565	XLOC_003567	NM_001007099	1:53392900-53517289	No	No	60.5787	28.9238	-1.06655	5e-05	0.000771271
POLR3F	P17579	XLOC_208551	NM_006466	20:18447934-18465520	No	Yes	7.17483	3.42654	-1.06619	5e-05	0.000771271
VMA21	P29174	XLOC_399657	NM_001017980	X:150565656-150577836	Yes	Yes	25.2367	12.0661	-1.06456	5e-05	0.000771271
SLC25A16	P4138	XLOC_045917	NM_152707	10:70237251-70288507	No	No	18.1554	8.68357	-1.06404	0.001	0.010755
WASL	P26219	XLOC_343789	NM_003941	7:123321671-123389124	Yes	Yes	21.053	10.0704	-1.0639	5e-05	0.000771271
DKK1	P3409	XLOC_032982	NM_012242	10:54073908-54100188	No	No	312.366	149.431	-1.06376	5e-05	0.000771271
SUZ12	P11690	XLOC_135326	NM_015355	17:30264043-30328493	Yes	Yes	45.3461	21.7001	-1.06328	0.0003	0.00377638
TFAM	P3414	XLOC_034730	NM_003201	10:60144902-60161628	Yes	Yes	31.6525	15.1519	-1.06282	5e-05	0.000771271
SPRY1	P21411	XLOC_274520	NM_001258038,NM_001258039,NM_005841,NM_199327	4:124317651-124324915	Yes	No	6.33066	3.03133	-1.0624	0.00075	0.00838271
SOCS5	P15782	XLOC_174608	NM_014011,NM_144949	2:46926098-46989927	No	Yes	9.50022	4.54964	-1.06221	5e-05	0.000771271
DLX1	P16241	XLOC_182913	NM_001038493	2:172949295-172954759	Yes	No	8.00534	3.83634	-1.06123	0.00355	0.0315455
SERINC1	P24828	XLOC_325663	NM_020755	6:122764492-122792952	Yes	Yes	20.0004	9.58719	-1.06085	5e-05	0.000771271
PANK3	P23358	XLOC_309972	NM_024594	5:167979565-168006614	No	Yes	29.4341	14.1277	-1.05896	5e-05	0.000771271
VPS36	P8330	XLOC_094765	NM_016075	13:52986736-53024802	Yes	No	3.98764	1.91402	-1.05893	0.0004	0.00484722
MTFR1	P26627	XLOC_347595	NM_014637	8:66556449-66753969	No	Yes	5.6511	2.71412	-1.05805	0.00355	0.0315455
ZNF799	P14827	XLOC_166265	NM_001080821	19:12499956-12512375	No	No	2.39627	1.1512	-1.05765	0.00475	0.0398977
UBE3C	P25729	XLOC_336407	NM_014671	7:156931654-157062507	Yes	Yes	8.78475	4.22214	-1.05703	0.0043	0.0368496
FAM177A1	P8541	XLOC_098551	NM_173607	14:35514112-35552589	No	Yes	13.2709	6.37882	-1.0569	5e-05	0.000771271
MRPL13	P27244	XLOC_379791	NM_014078	8:121405730-121537868	No	No	25.9652	12.4834	-1.05657	5e-05	0.000771271
NUDCD1	P27222	XLOC_377126	NM_032869	8:110246104-110346551	No	No	26.6627	12.8222	-1.05618	5e-05	0.000771271
KLHL21	P1764	XLOC_015868	NM_014851	1:6615337-6662958	No	No	8.90243	4.28368	-1.05535	5e-05	0.000771271
VTA1	P24100	XLOC_318277	NM_016485	6:142468409-142542085	No	No	21.8481	10.5138	-1.05522	5e-05	0.000771271
MAN1A2	P873	XLOC_006700	NM_006699	1:117909407-118069215	Yes	Yes	7.95163	3.82831	-1.05454	5e-05	0.000771271
RAP1A	P840	XLOC_006483	NM_001010935,NM_002884	1:112162404-112256101	Yes	No	10.5962	5.10272	-1.05421	5e-05	0.000771271
COPS8	P16547	XLOC_187548	NM_006710	2:237994083-238007489	Yes	Yes	27.9319	13.4569	-1.05357	5e-05	0.000771271
VRK1	P8827	XLOC_106292	NM_003384	14:97263683-97347952	No	Yes	62.551	30.1643	-1.05219	5e-05	0.000771271
MAP1B	P22328	XLOC_289597	NM_005909	5:71403117-71505397	Yes	Yes	23.6206	11.3932	-1.05187	5e-05	0.000771271
DNAJB4	P678	XLOC_004886	NM_007034	1:78468570-78483784	No	Yes	2.62149	1.26448	-1.05184	0.0036	0.0319086
NUDCD2	P23357	XLOC_309694	NM_145266	5:162876643-162887368	Yes	Yes	17.611	8.50796	-1.04959	0.0001	0.00143179
CREBL2	P6497	XLOC_073414	NM_001310	12:12764830-12798041	No	Yes	8.77943	4.24172	-1.04948	5e-05	0.000771271
MSRA	P26413	XLOC_346104	NM_012331	8:9911829-10286401	No	No	14.1192	6.83397	-1.04686	5e-05	0.000771271
ZCRB1	P7387	XLOC_083154	NM_033114	12:42705727-42842422	No	No	29.0989	14.0923	-1.04606	0.00235	0.0221512
ANLN	P25154	XLOC_328880	NM_018685	7:36363758-36493400	No	No	116.933	56.6836	-1.04468	5e-05	0.000771271
SRFBP1	P22444	XLOC_293931	NM_152546	5:121297447-121365826	No	Yes	8.66443	4.20098	-1.04438	5e-05	0.000771271
CEP97	P19737	XLOC_239009	NM_024548	3:101442911-101489697	Yes	Yes	6.91461	3.3548	-1.04342	5e-05	0.000771271
ELK3	P6905	XLOC_078602	NM_005230	12:96588139-96664156	No	No	15.8768	7.70498	-1.04306	5e-05	0.000771271
MFSD6	P16306	XLOC_184434	NM_017694	2:191273080-191368374	No	No	3.89125	1.88885	-1.04273	5e-05	0.000771271
TRPM7	P9913	XLOC_124298	NM_017672	15:50849025-50979021	No	No	14.6997	7.13691	-1.04242	5e-05	0.000771271
EIF1AX	P29345	XLOC_400404	NM_001412	X:20142635-20159966	Yes	Yes	100.706	48.9127	-1.04187	5e-05	0.000771271
TDG	P6949	XLOC_078988	NM_003211	12:104359465-104382656	No	No	13.2714	6.45235	-1.04042	5e-05	0.000771271
WBP11	P7299	XLOC_081670	NM_016312	12:14937948-14956442	No	Yes	35.9097	17.4622	-1.04014	5e-05	0.000771271
TMEM55A	P27160	XLOC_373456	NM_018710	8:91998185-92053203	Yes	Yes	9.49188	4.61757	-1.03956	5e-05	0.000771271
CMC1	P19426	XLOC_233768	NM_182523	3:28283123-28361263	Yes	No	59.7305	29.0578	-1.03954	5e-05	0.000771271
SLBP	P21579	XLOC_277071	NM_006527	4:1694526-1714030	No	No	24.1523	11.7606	-1.0382	5e-05	0.000771271
CALD1	P25594	XLOC_335022	NM_033140	7:134464163-134655725	No	Yes	20.1553	9.82554	-1.03655	0.00115	0.0121621
SAR1B	P23173	XLOC_307677	NM_001033503,NM_016103	5:133936838-133968540	No	No	7.03667	3.43326	-1.03531	5e-05	0.000771271
SPATA5	P21410	XLOC_274511	NM_145207	4:123747862-124242518	No	No	3.41729	1.66986	-1.03313	5e-05	0.000771271
NAA30	P8611	XLOC_101745	NM_001011713	14:57857209-57883010	No	No	23.1918	11.333	-1.03308	5e-05	0.000771271
PLEKHF2	P26707	XLOC_354328	NM_024613	8:96145948-96169985	Yes	No	6.05434	2.96003	-1.03236	5e-05	0.000771271
VKORC1L1	P25246	XLOC_330628	NM_173517	7:65338256-65424699	No	No	6.82566	3.33751	-1.0322	0.00255	0.0237955
LRIF1	P2373	XLOC_021301	NM_018372	1:111486296-111506582	No	Yes	6.44558	3.15177	-1.03215	5e-05	0.000771271
ZNF804A	P16287	XLOC_183958	NM_194250	2:185463092-185804214	No	No	3.69812	1.8094	-1.03128	5e-05	0.000771271
FBXO27	P15112	XLOC_167703	NM_178820	19:39514662-39523198	No	No	9.00982	4.40907	-1.03102	5e-05	0.000771271
PAIP1	P22948	XLOC_301572	NM_006451	5:43526369-43557521	No	No	6.34133	3.10382	-1.03074	0.00165	0.0166071
RYBP	P20522	XLOC_255133	NM_012234	3:72423743-72495774	Yes	Yes	10.3325	5.05744	-1.03071	5e-05	0.000771271
CBX4	P13076	XLOC_147869	NM_003655	17:77806836-77813213	No	No	5.56298	2.72319	-1.03056	5e-05	0.000771271
PREPL	P16760	XLOC_192818	NM_001171613,NM_001171617	2:44502596-44999731	No	No	10.6158	5.20203	-1.02907	0.0017	0.0170122
EFR3A	P26782	XLOC_363028	NM_015137	8:132916200-133025886	No	No	32.0853	15.7302	-1.02838	5e-05	0.000771271
PRKAA2	P587	XLOC_003823	NM_006252	1:57110989-57181008	No	Yes	6.01069	2.94872	-1.02744	5e-05	0.000771271
PCID2	P8412	XLOC_096593	NM_001127202,NM_001127203,NM_018386	13:113831784-113863029	No	Yes	13.108	6.43099	-1.02733	5e-05	0.000771271
BBX	P19747	XLOC_239784	NM_001142568	3:107241782-107530049	No	Yes	12.0474	5.91121	-1.0272	5e-05	0.000771271
HMGN5	P29588	XLOC_402168	NM_030763	X:80369199-80554046	Yes	No	116.145	56.9899	-1.02715	0.00035	0.00429727
FAM72B	P880	XLOC_006818	NM_001100910	1:120839004-120855681	No	No	4.11453	2.01937	-1.02682	0.0002	0.00265147
RIOK1	P23474	XLOC_311663	NM_031480	6:7390061-7418270	No	No	8.04419	3.95051	-1.02591	5e-05	0.000771271
BRMS1L	P8548	XLOC_098601	NM_032352	14:36295596-36341169	No	No	9.262	4.55065	-1.02525	5e-05	0.000771271
CAPZA2	P25515	XLOC_333887	NM_006136	7:116502562-116559313	No	Yes	40.6812	20.0061	-1.02392	5e-05	0.000771271
CCNY	P3356	XLOC_031035	NM_145012	10:35532001-35875648	No	No	21.8164	10.736	-1.02296	0.0003	0.00377638
SLC2A1	P2087	XLOC_017897	NM_006516	1:43390755-43449029	No	No	1.82493	0.898391	-1.02243	0.0026	0.0242296
TGFBR2	P19433	XLOC_233929	NM_001024847	3:30647716-30736521	No	Yes	9.79959	4.82525	-1.02212	5e-05	0.000771271
UXS1	P16996	XLOC_196905	NM_025076	2:106709758-106810795	Yes	No	51.1206	25.1968	-1.02066	5e-05	0.000771271
UBXN4	P16158	XLOC_180649	NM_014607	2:136499188-136542902	Yes	No	31.7961	15.6732	-1.02055	5e-05	0.000771271
C14orf135	P8631	XLOC_102341	NM_022495	14:60555525-60635799	No	No	22.4115	11.0551	-1.01953	0.0027	0.0249947
EIF3C	P11091	XLOC_130917	NM_001037808,NM_001099661,NM_001199142,NM_001267574,NM_003752	16:28390899-28437775	No	No	0.644758	0.318072	-1.0194	0.00355	0.0315455
HDAC2	P24806	XLOC_325337	NM_001527	6:114257319-114292359	No	Yes	30.2156	14.9153	-1.0185	5e-05	0.000771271
NFU1	P16837	XLOC_194625	NM_001002755	2:69622723-69664760	Yes	No	6.60203	3.25999	-1.01804	0.00065	0.00743161
STAM2	P17116	XLOC_200083	NM_005843	2:152973314-153032506	No	No	7.91426	3.90934	-1.01753	5e-05	0.000771271
LRP11	P24933	XLOC_326402	NM_032832	6:150139893-150244214	No	No	2.60924	1.28902	-1.01736	0.0045	0.0382349
NOTCH1	P28509	XLOC_393731	NM_017617	9:139388306-139440282	Yes	No	2.541	1.256	-1.01656	5e-05	0.000771271
WDR75	P16298	XLOC_184370	NM_032168	2:190305916-190342704	No	Yes	57.9677	28.6741	-1.0155	5e-05	0.000771271
GMFB	P9093	XLOC_111899	NM_004124	14:54939014-54956135	No	No	33.2188	16.4384	-1.01493	5e-05	0.000771271
MTPN	P26279	XLOC_344561	NM_145808	7:135611502-135662204	Yes	Yes	50.9391	25.2137	-1.01457	5e-05	0.000771271
BIRC3	P5239	XLOC_057268	NM_001165,NM_182962	11:102187632-102210873	Yes	Yes	8.70442	4.3092	-1.01433	5e-05	0.000771271
ADAM10	P9954	XLOC_124502	NM_001110	15:58886865-59042177	No	No	12.266	6.07753	-1.01311	5e-05	0.000771271
PPP4R2	P19683	XLOC_236647	NM_174907	3:73045634-73118411	No	Yes	25.1154	12.445	-1.01301	5e-05	0.000771271
TAOK3	P7860	XLOC_088171	NM_016281	12:118586783-118810750	No	No	5.67962	2.81524	-1.01254	5e-05	0.000771271
TNFRSF21	P24621	XLOC_322911	NM_014452	6:47199267-47277680	No	Yes	33.0487	16.3872	-1.01202	5e-05	0.000771271
ANKRD13C	P2230	XLOC_019384	NM_030816	1:70724539-70820417	No	Yes	6.31934	3.13525	-1.01119	0.0003	0.00377638
JAG1	P18000	XLOC_215223	NM_000214	20:10617049-10654825	No	Yes	14.3344	7.11211	-1.01113	5e-05	0.000771271
TMEM123	P6146	XLOC_069375	NM_052932	11:102267055-102323775	No	Yes	129.248	64.1293	-1.01109	5e-05	0.000771271
LAMP2	P29702	XLOC_403246	NM_013995	X:119559820-119603247	No	No	34.684	17.2137	-1.01071	5e-05	0.000771271
ABHD13	P8138	XLOC_092681	NM_032859	13:108870762-108886712	No	No	7.28529	3.61726	-1.01009	0.00075	0.00838271
RSL24D1	P9933	XLOC_124397	NM_016304	15:55473511-55489231	No	No	32.7553	16.2667	-1.00981	5e-05	0.000771271
SF3B14	P16646	XLOC_191190	NM_016047	2:24290453-24299314	No	No	55.1956	27.4357	-1.0085	5e-05	0.000771271
LYAR	P21600	XLOC_277153	NM_001145725,NM_017816	4:4269428-4291896	No	Yes	25.3559	12.6067	-1.00813	5e-05	0.000771271
IDE	P4243	XLOC_047339	NM_004969	10:94210761-94333852	Yes	Yes	10.8905	5.4204	-1.0066	0.00035	0.00429727
HEG1	P20644	XLOC_259724	NM_020733	3:124684270-124774802	Yes	No	2.53213	1.26035	-1.00653	0.0038	0.0334266
PPAP2B	P2196	XLOC_018676	NM_003713	1:56960418-57045392	No	No	2.61587	1.30233	-1.0062	5e-05	0.000771271
RPS6KA3	P29346	XLOC_400408	NM_004586	X:20167974-20284784	Yes	Yes	10.9755	5.46475	-1.00606	0.0061	0.0488
RELL1	P21674	XLOC_278171	NM_001085399,NM_001085400	4:37455551-37687999	No	No	3.74092	1.86355	-1.00534	0.0009	0.00976224
SEC24A	P22501	XLOC_294674	NM_021982	5:133984043-134063601	No	No	6.41256	3.19548	-1.00487	0.0005	0.00589527
SGOL1	P20214	XLOC_251739	NM_001012409,NM_001199251	3:20199991-20227919	No	No	9.38199	4.67751	-1.00415	5e-05	0.000771271
EFNB2	P8400	XLOC_096363	NM_004093	13:107142078-107187388	Yes	Yes	1.58778	0.791699	-1.00399	0.0001	0.00143179
LSM12	P12767	XLOC_142711	NM_152344	17:42098863-42146478	No	No	61.8957	30.8672	-1.00376	5e-05	0.000771271
ERLIN2	P26545	XLOC_346824	NM_007175	8:37593990-37617577	No	No	5.0442	2.51887	-1.00185	0.0027	0.0249947
MORC3	P18362	XLOC_223996	NM_015358	21:37692400-37748979	No	No	8.06001	4.02499	-1.0018	5e-05	0.000771271
CRK	P12230	XLOC_141206	NM_005206	17:1323654-1359561	No	Yes	20.6176	10.296	-1.00179	5e-05	0.000771271
GATA6	P13192	XLOC_150878	NM_005257	18:19749403-19782491	No	Yes	0.951593	0.475626	-1.00052	5e-05	0.000771271
HLTF	P20760	XLOC_261312	NM_003071,NM_139048	3:148747627-148820610	Yes	No	98.3366	49.1588	-1.00028	5e-05	0.000771271
NCKAP1	P17241	XLOC_202068	NM_013436	2:183789493-183903229	No	Yes	89.56	44.792	-0.999613	5e-05	0.000771271
GOPC	P24818	XLOC_325489	NM_001017408	6:117803725-117923705	No	Yes	4.27339	2.13807	-0.999072	0.00175	0.0174251
ZAK	P16248	XLOC_183019	NM_133646	2:173940564-174146764	Yes	No	19.6115	9.8157	-0.998537	5e-05	0.000771271
SNX24	P22450	XLOC_293996	NM_014035	5:122181159-122344902	No	No	6.73304	3.3729	-0.997268	5e-05	0.000771271
CHMP1B	P13170	XLOC_150176	NM_020412	18:11687995-11908796	No	No	20.6736	10.3743	-0.994776	5e-05	0.000771271
C7orf60	P26196	XLOC_343045	NM_152556	7:112459201-112579932	No	No	11.1136	5.57791	-0.99453	5e-05	0.000771271
ZBTB10	P26669	XLOC_350639	NM_001105539	8:81398447-81440872	No	Yes	8.52297	4.27794	-0.99444	5e-05	0.000771271
CRY1	P7778	XLOC_087293	NM_004075	12:107385142-107487635	No	No	5.21817	2.61939	-0.994313	5e-05	0.000771271
CCDC47	P12925	XLOC_145589	NM_020198	17:61822609-61851088	No	No	78.2822	39.3321	-0.992977	5e-05	0.000771271
GPR3	P300	XLOC_001695	NM_005281	1:27719151-27722317	Yes	No	9.21211	4.62927	-0.992747	5e-05	0.000771271
UBE2D1	P3413	XLOC_034723	NM_003338	10:60094636-60130707	Yes	No	9.27199	4.66847	-0.989929	0.0001	0.00143179
CCDC90A	P24280	XLOC_320153	NM_001031713	6:13786780-13814792	Yes	No	9.2586	4.6639	-0.989257	5e-05	0.000771271
FAM72A	P1422	XLOC_010620	NM_001123168	1:206138910-206155074	No	No	8.72882	4.40083	-0.988011	5e-05	0.000771271
FNDC3B	P20016	XLOC_246356	NM_001135095,NM_022763	3:171756022-172118492	Yes	Yes	10.9462	5.52555	-0.98624	0.00045	0.00536923
RNF19A	P27197	XLOC_375081	NM_015435,NM_183419	8:101266531-101322379	No	No	7.07289	3.57066	-0.986109	0.00195	0.0190231
DBT	P2321	XLOC_020952	NM_001918	1:100652477-100715734	Yes	Yes	3.47012	1.75246	-0.985604	5e-05	0.000771271
CHIC2	P21729	XLOC_278717	NM_012110	4:54867472-54930864	No	No	17.6129	8.89495	-0.985574	0.0027	0.0249947
TIPRL	P1225	XLOC_008719	NM_152902	1:168148170-168171641	No	No	18.0479	9.11524	-0.985478	5e-05	0.000771271
PSMC6	P8591	XLOC_100497	NM_002806	14:53172674-53196689	No	No	72.0931	36.4222	-0.985043	5e-05	0.000771271
C6orf228	P23487	XLOC_311951	NM_001135575	6:11094265-11139528	No	No	8.90086	4.49687	-0.985024	5e-05	0.000771271
POM121	P25264	XLOC_331003	NM_172020	7:72349877-72425302	Yes	No	31.4798	15.9077	-0.984701	5e-05	0.000771271
SH3BGRL2	P23940	XLOC_316209	NM_031469	6:80340999-80413369	Yes	No	1.2126	0.61336	-0.983298	0.00275	0.0253734
PANX1	P5212	XLOC_056357	NM_015368	11:93862019-93919160	No	No	14.0466	7.10978	-0.982344	5e-05	0.000771271
PPP1R12A	P7667	XLOC_086027	NM_001244992	12:80167200-80330151	No	Yes	18.5355	9.38267	-0.982221	0.0008	0.00882846
KIAA2018	P20586	XLOC_258749	NM_001009899	3:113366366-113416766	No	No	9.42907	4.77351	-0.982065	5e-05	0.000771271
CTDSPL2	P9456	XLOC_120152	NM_016396	15:44719343-44821968	No	Yes	28.99	14.7031	-0.979435	5e-05	0.000771271
RABGGTB	P668	XLOC_004812	NM_004582	1:76251111-76378923	No	Yes	65.4851	33.2285	-0.978746	5e-05	0.000771271
PPP1R2	P20945	XLOC_268138	NM_006241	3:195241220-195270224	No	No	18.9993	9.64517	-0.978068	5e-05	0.000771271
KIF20B	P3598	XLOC_037914	NM_016195	10:91461347-91534700	No	No	43.8323	22.268	-0.977022	5e-05	0.000771271
PPP6C	P28380	XLOC_393320	NM_002721	9:127908591-127952218	Yes	Yes	19.8759	10.0995	-0.976736	5e-05	0.000771271
LYRM7	P22477	XLOC_294550	NM_181705	5:130506640-130541119	No	No	3.96243	2.01422	-0.976164	5e-05	0.000771271
ITGB1	P3995	XLOC_040018	NM_002211,NM_133376	10:33174673-33247357	No	No	265.456	135.001	-0.975503	5e-05	0.000771271
SLIT2	P21095	XLOC_269225	NM_004787	4:20253475-20622223	No	Yes	9.28684	4.72421	-0.975115	0.0019	0.0186264
FBXO9	P23890	XLOC_315323	NM_033480	6:52929795-52965670	No	No	7.0004	3.5618	-0.974831	5e-05	0.000771271
SAMD4A	P8597	XLOC_101122	NM_015589	14:55032698-55262313	No	No	10.6895	5.44054	-0.974373	0.0011	0.0116776
ZFYVE16	P22369	XLOC_289868	NM_001105251,NM_014733	5:79703677-79779280	Yes	No	6.63152	3.37945	-0.972551	5e-05	0.000771271
SENP2	P20077	XLOC_248282	NM_021627	3:185303812-185349235	No	Yes	19.0714	9.71905	-0.972524	5e-05	0.000771271
MSX1	P21034	XLOC_268682	NM_002448	4:4861391-4866497	Yes	No	2.10516	1.07383	-0.971164	0.0014	0.0144663
CAMSAP2	P1369	XLOC_010095	NM_203459	1:200708631-200832002	Yes	No	28.3452	14.4609	-0.970947	5e-05	0.000771271
ALG11	P8071	XLOC_090989	NM_001004127	13:52586145-52607736	Yes	Yes	9.10638	4.64599	-0.970892	0.00015	0.00206509
HAUS6	P27989	XLOC_390400	NM_017645	9:19053134-19102940	Yes	No	11.3903	5.81319	-0.970404	5e-05	0.000771271
LACC1	P8036	XLOC_090549	NM_001128303,NM_153218	13:44410488-44468068	No	Yes	11.7672	6.00644	-0.970189	5e-05	0.000771271
FAM83D	P17716	XLOC_210600	NM_030919	20:37554893-37582087	No	No	6.75997	3.45162	-0.969743	0.00115	0.0121621
JRKL	P5226	XLOC_056592	NM_001261833,NM_003772	11:96123157-96126727	Yes	No	13.5009	6.89488	-0.969458	5e-05	0.000771271
PAPD5	P10568	XLOC_127337	NM_001040284	16:50186828-50269219	No	No	15.0412	7.68158	-0.969445	5e-05	0.000771271
GMCL1	P15856	XLOC_176204	NM_178439	2:70056064-70108512	No	No	4.08194	2.08513	-0.969118	5e-05	0.000771271
DEGS1	P1534	XLOC_012879	NM_003676	1:224370909-224381142	No	Yes	135.464	69.2172	-0.968707	5e-05	0.000771271
C1orf9	P1252	XLOC_009154	NM_014283	1:172501403-172582040	No	No	24.5377	12.5381	-0.968681	5e-05	0.000771271
RPS6KA6	P29589	XLOC_402267	NM_014496	X:83313353-83443191	No	No	3.18984	1.62999	-0.968621	5e-05	0.000771271
PPP3R1	P16827	XLOC_194557	NM_000945	2:68403554-68479651	Yes	Yes	20.2605	10.354	-0.968482	5e-05	0.000771271
DCUN1D1	P20877	XLOC_266310	NM_020640	3:182660558-182698326	Yes	No	87.7282	44.8432	-0.968151	5e-05	0.000771271
E2F7	P7664	XLOC_085890	NM_203394	12:77414826-77459360	Yes	No	4.88385	2.49687	-0.967898	5e-05	0.000771271
ELK4	P3002	XLOC_025387	NM_001973	1:205538111-205602000	Yes	Yes	13.1245	6.71017	-0.967841	0.00075	0.00838271
RAB3IP	P6857	XLOC_077380	NM_022456	12:70132630-70216984	No	No	4.32837	2.21438	-0.966921	0.0008	0.00882846
HOOK3	P26585	XLOC_346989	NM_032410	8:42752032-42885682	No	No	3.7947	1.94317	-0.965574	5e-05	0.000771271
BBS10	P7660	XLOC_085853	NM_024685	12:76738265-76742222	No	Yes	4.72247	2.41852	-0.965417	5e-05	0.000771271
NAPG	P13166	XLOC_149960	NM_003826	18:10525777-10552920	No	No	20.1615	10.3276	-0.965098	5e-05	0.000771271
MARCH5	P3606	XLOC_038014	NM_017824	10:94050919-94113721	Yes	No	12.661	6.48766	-0.964621	5e-05	0.000771271
KRR1	P7657	XLOC_085786	NM_007043	12:75874512-75905418	No	Yes	72.6984	37.2563	-0.964439	5e-05	0.000771271
ETNK1	P6543	XLOC_073778	NM_018638	12:22778075-22843608	Yes	Yes	5.67769	2.91122	-0.96368	5e-05	0.000771271
TOM1L1	P11984	XLOC_137559	NM_005486	17:52977856-53241449	Yes	No	25.4985	13.0752	-0.963579	0.0004	0.00484722
IFIT5	P3597	XLOC_037907	NM_012420	10:91174324-91180759	Yes	No	5.48879	2.81635	-0.962662	5e-05	0.000771271
RNGTT	P24730	XLOC_324548	NM_003800	6:89319985-89673348	Yes	Yes	3.23855	1.66226	-0.962202	0.0046	0.0388247
ZZZ3	P2248	XLOC_019792	NM_015534	1:77747609-78149152	Yes	Yes	37.5324	19.2652	-0.962139	5e-05	0.000771271
B3GALNT1	P20809	XLOC_263113	NM_001038628,NM_003781,NM_033167,NM_033168,NM_033169	3:160799709-160823160	Yes	No	11.8001	6.06243	-0.960831	5e-05	0.000771271
PKN2	P711	XLOC_005510	NM_006256	1:89149917-89301938	No	Yes	7.20189	3.70584	-0.958575	5e-05	0.000771271
SMC2	P27635	XLOC_388676	NM_001042550,NM_001042551,NM_001265602,NM_006444	9:106856030-106905351	No	No	10.645	5.47757	-0.958568	5e-05	0.000771271
ORC6	P10558	XLOC_127133	NM_014321	16:46723557-46732311	No	No	34.0292	17.5147	-0.958207	5e-05	0.000771271
ACSL3	P16462	XLOC_186551	NM_004457,NM_203372	2:223725716-223808834	No	No	37.8325	19.4823	-0.957462	5e-05	0.000771271
TMEM185B	P17031	XLOC_197896	NM_024121	2:120975046-120980984	No	No	4.57639	2.35685	-0.95735	5e-05	0.000771271
C6orf162	P23956	XLOC_316493	NM_001042493,NM_020425	6:87992696-88052043	No	No	6.0062	3.09382	-0.957063	0.0001	0.00143179
EXPH5	P6187	XLOC_070091	NM_015065	11:108375876-108464559	No	Yes	11.7746	6.06731	-0.956549	5e-05	0.000771271
CCND1	P5102	XLOC_054013	NM_053056	11:69455872-69469242	Yes	Yes	404.116	208.379	-0.95556	0.00025	0.00322849
GRPEL2	P22676	XLOC_295506	NM_152407	5:148722467-148734146	Yes	Yes	98.7548	50.9427	-0.954975	5e-05	0.000771271
PTPN12	P25313	XLOC_331371	NM_002835	7:77166772-77269388	No	No	12.5522	6.4771	-0.95452	0.0005	0.00589527
TNPO1	P22331	XLOC_289631	NM_002270	5:72112417-72210562	No	No	28.7295	14.8312	-0.953898	0.0008	0.00882846
SLC38A2	P7400	XLOC_083411	NM_018976	12:46751970-46766645	No	Yes	63.7905	33.0117	-0.950364	5e-05	0.000771271
STX12	P306	XLOC_001723	NM_177424	1:28099692-28150963	Yes	No	3.39883	1.75928	-0.950053	0.0005	0.00589527
FNBP1L	P734	XLOC_005767	NM_017737	1:93913665-94020376	Yes	No	8.77971	4.54456	-0.950033	0.002	0.0194429
KIAA1462	P3980	XLOC_039873	NM_020848	10:30301728-30348524	Yes	Yes	6.12862	3.1736	-0.949442	5e-05	0.000771271
SLC25A17	P19224	XLOC_231208	NM_006358	22:41165638-41215392	Yes	Yes	12.8286	6.64827	-0.948313	5e-05	0.000771271
NBPF14	P2476	XLOC_021990	NM_015383	1:148003641-148025848	No	No	3.96234	2.05627	-0.946323	5e-05	0.000771271
CCDC50	P20106	XLOC_249146	NM_174908	3:190984852-191116459	No	Yes	25.7671	13.3726	-0.94625	5e-05	0.000771271
BMPR2	P16364	XLOC_185291	NM_001204	2:203241049-203432735	Yes	No	11.0043	5.71186	-0.946035	5e-05	0.000771271
RAB2A	P26619	XLOC_347270	NM_002865	8:61429468-61536203	No	No	4.88165	2.53556	-0.945064	5e-05	0.000771271
PNO1	P15843	XLOC_176102	NM_020143	2:68385004-68403094	Yes	No	58.3303	30.3143	-0.944247	5e-05	0.000771271
MIB1	P13191	XLOC_150844	NM_020774	18:19321474-19451031	Yes	No	22.8385	11.8762	-0.943395	5e-05	0.000771271
C5orf43	P22990	XLOC_302149	NM_001048249	5:60453535-60458302	No	Yes	9.86865	5.13295	-0.943065	5e-05	0.000771271
POM121C	P25998	XLOC_340576	NM_001099415	7:75039623-75157453	No	No	34.4295	17.9175	-0.942276	5e-05	0.000771271
HSPA4L	P21415	XLOC_274672	NM_014278	4:128703310-128757207	No	No	9.47079	4.93137	-0.941496	5e-05	0.000771271
PIK3R1	P22294	XLOC_289489	NM_181523	5:67511583-67597662	No	No	4.62156	2.40692	-0.941192	0.006	0.0481933
PPP6R3	P5092	XLOC_053792	NM_001164161	11:68228184-68384465	No	No	58.4795	30.4745	-0.940328	0.00195	0.0190231
SLC20A1	P16067	XLOC_178884	NM_005415	2:113403433-113421463	No	Yes	21.3526	11.1324	-0.939647	0.00475	0.0398977
CHML	P3149	XLOC_029064	NM_001821	1:241695423-241803701	No	No	16.0824	8.38503	-0.939595	0.00345	0.0308533
ABCE1	P21449	XLOC_275421	NM_001040876,NM_002940	4:145915726-146050676	Yes	No	53.2882	27.7852	-0.939499	5e-05	0.000771271
PPP1R15B	P2986	XLOC_025218	NM_032833	1:204364288-204384785	Yes	Yes	27.6807	14.4389	-0.93892	5e-05	0.000771271
GLIPR1	P6875	XLOC_077631	NM_006851	12:75874512-75905418	No	No	22.6908	11.8512	-0.937074	0.0026	0.0242296
AZIN1	P27211	XLOC_375720	NM_015878,NM_148174	8:103838535-103881148	Yes	Yes	57.2531	29.909	-0.936774	5e-05	0.000771271
DSCR3	P18572	XLOC_227750	NM_006052	21:38595089-38640567	No	No	3.50819	1.83368	-0.935985	0.00215	0.0205575
PAIP1	P22949	XLOC_301572	NM_183323	5:43526369-43557521	No	No	21.2421	11.1095	-0.935133	0.0009	0.00976224
PHACTR2	P24109	XLOC_318313	NM_001100165	6:143858105-144152348	Yes	No	11.5732	6.05507	-0.934572	5e-05	0.000771271
SRSF6	P17723	XLOC_211125	NM_006275	20:42083653-42093403	No	Yes	55.9086	29.2562	-0.934328	5e-05	0.000771271
DIP2B	P6654	XLOC_075871	NM_173602	12:50898580-51143090	No	Yes	7.91441	4.14183	-0.934213	5e-05	0.000771271
DPY30	P16715	XLOC_191823	NM_032574	2:32248513-32266042	No	Yes	19.3156	10.1089	-0.93414	0.0053	0.0436765
PEX3	P24106	XLOC_318306	NM_003630	6:143771917-143811751	No	No	6.01617	3.14953	-0.933709	0.00125	0.0131203
H3F3B	P13026	XLOC_147324	NM_005324	17:73772514-73775860	No	Yes	341.638	178.914	-0.933202	5e-05	0.000771271
ZC3H11A	P1403	XLOC_010361	NM_014827	1:203764634-203826536	No	Yes	10.3391	5.41509	-0.933053	0.00255	0.0237955
RAB22A	P17837	XLOC_213156	NM_020673	20:56884762-56944214	No	Yes	21.7162	11.3756	-0.932829	5e-05	0.000771271
F2R	P22350	XLOC_289764	NM_001992	5:76011867-76031595	Yes	No	8.31731	4.36172	-0.93122	5e-05	0.000771271
ZNF12	P25772	XLOC_336846	NM_016265	7:6728063-6746566	Yes	Yes	14.4977	7.60705	-0.930415	5e-05	0.000771271
ZNF330	P21441	XLOC_275167	NM_014487	4:142142048-142155850	No	Yes	46.6885	24.5184	-0.929202	5e-05	0.000771271
AZI2	P20234	XLOC_252487	NM_022461	3:28363844-28566632	No	No	6.27956	3.29976	-0.928302	0.0018	0.0178339
INTS1	P25741	XLOC_336571	NM_001080453	7:1509721-1544018	No	No	2.31334	1.21588	-0.927976	0.00205	0.0198186
SERPINB8	P13332	XLOC_152904	NM_002640,NM_198833	18:61636045-61672097	No	No	7.70717	4.05093	-0.927948	0.0002	0.00265147
WRN	P26523	XLOC_346655	NM_000553	8:30853320-31031277	No	Yes	2.39393	1.25966	-0.926347	0.0039	0.034177
RAD54B	P27175	XLOC_374327	NM_001205262	8:95383080-95487991	Yes	Yes	9.01153	4.74276	-0.926045	0.00195	0.0190231
FAM102B	P784	XLOC_006346	NM_001010883	1:109102970-109181949	No	No	1.09021	0.573806	-0.925971	0.0039	0.034177
RAD1	P22899	XLOC_300871	NM_002853	5:34904467-34915780	Yes	Yes	2.98033	1.56903	-0.925599	0.00435	0.0371413
ACTL6A	P20026	XLOC_247351	NM_004301	3:179280707-179306193	No	Yes	30.6777	16.1531	-0.925379	5e-05	0.000771271
CDCA4	P9322	XLOC_117894	NM_017955,NM_145701	14:105473118-105487632	No	No	46.2988	24.3792	-0.925324	5e-05	0.000771271
DNAJC3	P8113	XLOC_092370	NM_006260	13:96329392-96447640	Yes	No	6.91748	3.64426	-0.924621	5e-05	0.000771271
HIPK2	P26294	XLOC_344760	NM_022740	7:139246113-139477693	No	Yes	51.8948	27.3498	-0.92406	0.00025	0.00322849
FTSJ1	P28767	XLOC_396420	NM_012280	X:48334449-48344803	No	No	7.35531	3.87742	-0.923689	0.00285	0.0262268
HDGFRP3	P10137	XLOC_125280	NM_016073	15:83776323-83876770	Yes	No	120.841	63.7643	-0.922289	5e-05	0.000771271
DNAJB14	P21886	XLOC_282168	NM_001031723	4:100817334-100867880	Yes	Yes	6.39995	3.3772	-0.922233	5e-05	0.000771271
IPO11	P22267	XLOC_289237	NM_016338	5:61699830-61926614	No	Yes	9.20888	4.85948	-0.922224	5e-05	0.000771271
FGFRL1	P20990	XLOC_268533	NM_001004356,NM_001004358,NM_021923	4:1005609-1020686	Yes	No	10.4278	5.50475	-0.921686	5e-05	0.000771271
CCZ1B	P25773	XLOC_336848	NM_198097	7:6838565-6865926	No	No	12.9888	6.85987	-0.921015	5e-05	0.000771271
CDC42EP3	P16727	XLOC_192364	NM_001270436,NM_001270437,NM_001270438,NM_006449	2:37869024-37899678	Yes	No	3.3014	1.74516	-0.919719	5e-05	0.000771271
POLR2B	P21195	XLOC_270754	NM_000938	4:57829515-58071465	No	No	29.3668	15.5255	-0.919546	0.00515	0.0426418
RBL1	P18119	XLOC_217738	NM_002895	20:35603276-35724465	No	Yes	7.38454	3.90707	-0.918421	0.00035	0.00429727
LIFR	P22924	XLOC_301127	NM_001127671,NM_002310	5:38475064-38595507	Yes	No	5.04198	2.66773	-0.918378	5e-05	0.000771271
UBASH3B	P5368	XLOC_059609	NM_032873	11:122525345-122685187	No	No	17.4124	9.21592	-0.917915	5e-05	0.000771271
NUPL2	P25087	XLOC_328245	NM_007342	7:23221423-23240647	No	Yes	7.51432	3.97732	-0.917846	0.0001	0.00143179
ZFR	P22890	XLOC_300615	NM_016107	5:32354455-32444844	No	Yes	41.0235	21.718	-0.917559	5e-05	0.000771271
NIPAL3	P252	XLOC_001551	NM_020448	1:24742181-24800816	No	No	7.05788	3.74195	-0.915445	5e-05	0.000771271
SLMAP	P19651	XLOC_236083	NM_007159	3:57740907-57914896	No	No	26.5096	14.0741	-0.913472	5e-05	0.000771271
BIRC6	P15731	XLOC_173463	NM_016252	2:32580577-32846187	No	Yes	10.5374	5.59531	-0.913229	0.0017	0.0170122
GTPBP10	P25346	XLOC_332131	NM_033107	7:89975978-90020892	Yes	Yes	4.84139	2.57221	-0.912413	5e-05	0.000771271
MTM1	P29170	XLOC_399630	NM_000252	X:149737046-149842636	Yes	No	9.26615	4.92366	-0.912239	5e-05	0.000771271
ZMAT3	P20857	XLOC_265673	NM_022470	3:178733653-178789789	No	Yes	4.63714	2.46461	-0.911876	0.00165	0.0166071
TTC14	P20031	XLOC_247494	NM_001042601	3:180319242-180398385	No	No	8.14524	4.33056	-0.911404	0.00415	0.0358502
DCP1A	P20460	XLOC_254511	NM_018403	3:53316930-53381667	No	Yes	10.5244	5.59724	-0.91095	5e-05	0.000771271
MTMR12	P22889	XLOC_300610	NM_001040446	5:32227052-32313114	Yes	No	9.45719	5.02983	-0.910902	0.0008	0.00882846
ATG4C	P601	XLOC_004124	NM_032852,NM_178221	1:63249776-63330941	No	No	6.85407	3.64572	-0.910757	5e-05	0.000771271
TBCA	P23030	XLOC_302688	NM_004607	5:76986994-77072383	No	Yes	71.8848	38.2512	-0.910182	5e-05	0.000771271
SERTAD2	P16819	XLOC_194171	NM_014755	2:64858648-64978034	Yes	Yes	12.0569	6.41637	-0.91003	5e-05	0.000771271
SLC39A10	P16314	XLOC_184890	NM_001127257,NM_020342	2:196521248-196602426	No	Yes	5.96058	3.1727	-0.909742	0.00105	0.011215
PNRC2	P247	XLOC_001538	NM_017761	1:24286205-24289952	No	No	58.9594	31.3972	-0.909086	5e-05	0.000771271
C10orf32	P3721	XLOC_038336	NM_001136200,NM_144591	10:104613966-104661656	Yes	No	9.1022	4.84744	-0.908992	5e-05	0.000771271
RLIM	P29571	XLOC_401939	NM_016120,NM_183353	X:73802810-73834560	Yes	Yes	17.0516	9.08667	-0.908084	5e-05	0.000771271
AASDHPPT	P5248	XLOC_057658	NM_015423	11:105921824-105969419	No	No	32.4933	17.3159	-0.908045	5e-05	0.000771271
SRSF8	P5221	XLOC_056485	NM_032102	11:94800055-94804945	No	No	5.33278	2.84272	-0.907616	0.0016	0.016209
MYO5C	P9926	XLOC_124344	NM_018728	15:52484172-52587995	Yes	No	7.97847	4.25931	-0.905492	5e-05	0.000771271
SLC20A2	P27025	XLOC_366902	NM_001257180,NM_001257181,NM_006749	8:42273425-42408140	No	Yes	4.77545	2.54962	-0.905354	0.0049	0.040936
OSBPL1A	P13416	XLOC_157052	NM_001242508	18:21718903-21977833	No	No	30.0779	16.0642	-0.904855	0.00555	0.0452558
KPNA3	P8312	XLOC_094669	NM_002267	13:50273442-50367057	No	Yes	23.3538	12.4737	-0.904768	5e-05	0.000771271
FAM116A	P20480	XLOC_254681	NM_152678	3:57611039-57679080	No	No	9.12074	4.87159	-0.904758	0.0002	0.00265147
VPS26A	P3449	XLOC_036669	NM_004896	10:70883907-70933035	No	No	128.398	68.5884	-0.904586	5e-05	0.000771271
CDK6	P26051	XLOC_341676	NM_001145306,NM_001259	7:92234234-92465941	Yes	Yes	15.8586	8.48372	-0.902497	5e-05	0.000771271
MAPK1	P19063	XLOC_230405	NM_002745,NM_138957	22:22112860-22221970	No	Yes	21.087	11.2866	-0.901743	0.00205	0.0198186
LMNB1	P22465	XLOC_294149	NM_005573	5:126111140-126172713	No	No	10.6829	5.72001	-0.901214	0.00545	0.0446491
CRKL	P18699	XLOC_228873	NM_005207	22:21271713-21308037	No	Yes	10.151	5.43528	-0.901196	5e-05	0.000771271
DENR	P7083	XLOC_080423	NM_003677	12:123237370-123255953	No	No	78.0647	41.7998	-0.901174	5e-05	0.000771271
LPGAT1	P3039	XLOC_026035	NM_014873	1:211916100-212004114	Yes	No	5.69422	3.04949	-0.90093	0.0049	0.040936
FAM60A	P7366	XLOC_082746	NM_001135811,NM_001135812,NM_021238	12:31432592-31479268	Yes	No	8.71299	4.66618	-0.900926	5e-05	0.000771271
ARNTL2	P6557	XLOC_074129	NM_001248004	12:27480340-27655258	No	No	43.9812	23.6052	-0.897782	0.00015	0.00206509
DUSP11	P16868	XLOC_194911	NM_003584	2:73989324-74007284	No	No	4.85857	2.61	-0.896482	0.00045	0.00536923
TOP1	P17719	XLOC_210954	NM_003286	20:39657461-39753126	No	No	123.004	66.1637	-0.894593	5e-05	0.000771271
NUF2	P1204	XLOC_008421	NM_031423,NM_145697	1:163291722-163325586	No	Yes	14.7461	7.93278	-0.894435	0.0013	0.0135737
FEM1B	P9578	XLOC_120888	NM_015322	15:68570140-68588076	No	Yes	13.7512	7.39941	-0.894075	5e-05	0.000771271
WDR35	P16633	XLOC_190686	NM_020779	2:20109781-20212455	Yes	No	6.64101	3.57441	-0.893698	0.00085	0.00929209
CAB39	P16486	XLOC_187059	NM_001130849,NM_001130850,NM_016289	2:231577556-231685944	No	No	44.2218	23.8121	-0.893063	0.00065	0.00743161
ZNF267	P10552	XLOC_126944	NM_003414	16:31885078-31928809	No	No	6.77125	3.65051	-0.891324	0.00245	0.0230162
ZDHHC5	P4829	XLOC_052369	NM_015457	11:57435473-57468659	No	No	13.4369	7.24489	-0.891165	5e-05	0.000771271
PRR11	P12005	XLOC_138110	NM_018304	17:57185865-57284070	No	No	69.1426	37.3136	-0.889873	5e-05	0.000771271
PARG	P4082	XLOC_042165	NM_003631	10:51019947-51371425	No	Yes	12.919	6.97902	-0.888398	0.005	0.0415724
SOX4	P23518	XLOC_312764	NM_003107	6:21593971-21598849	No	Yes	5.88223	3.17892	-0.887826	5e-05	0.000771271
ZMYM1	P387	XLOC_002362	NM_024772	1:35544788-35582516	No	No	19.2739	10.4174	-0.887653	5e-05	0.000771271
MUT	P24624	XLOC_323091	NM_000255	6:49398072-49431041	No	No	4.2971	2.32282	-0.887486	5e-05	0.000771271
HSPH1	P8228	XLOC_093792	NM_006644	13:31708452-31736277	Yes	Yes	107.199	57.9836	-0.886575	5e-05	0.000771271
MTMR10	P9793	XLOC_122870	NM_017762	15:31195990-31283924	Yes	No	7.5974	4.11331	-0.885206	0.00425	0.0365108
STAT1	P17256	XLOC_202882	NM_007315	2:191833761-191879134	No	No	13.5884	7.36531	-0.883557	5e-05	0.000771271
KIAA1524	P20561	XLOC_258260	NM_020890	3:108267072-108413693	No	Yes	17.8834	9.6959	-0.883174	0.0003	0.00377638
ZNF28	P15457	XLOC_168740	NM_006969	19:53300660-53324922	No	Yes	6.70643	3.63634	-0.883058	0.00055	0.00639833
SCAMP1	P22360	XLOC_289809	NM_004866	5:77654175-77776942	Yes	No	5.38276	2.91935	-0.882699	0.0027	0.0249947
POLR1D	P7986	XLOC_089928	NM_152705	13:28194879-28241559	Yes	No	49.6296	26.9168	-0.882694	5e-05	0.000771271
DBR1	P20719	XLOC_260333	NM_016216	3:137879829-137894412	Yes	No	5.88151	3.19215	-0.881658	5e-05	0.000771271
OTUD4	P22002	XLOC_283826	NM_001102653	4:146054801-146100832	Yes	No	12.6193	6.85049	-0.881353	5e-05	0.000771271
FRA10AC1	P4247	XLOC_047373	NM_145246	10:95427639-95462329	No	Yes	5.01901	2.72499	-0.881152	0.0022	0.0209495
RAB1A	P16821	XLOC_194253	NM_004161	2:65282873-65357435	Yes	No	60.7102	32.9628	-0.8811	5e-05	0.000771271
ACP1	P15588	XLOC_169655	NM_004300	2:264769-288308	No	No	63.9192	34.7164	-0.880632	0.0003	0.00377638
RAVER2	P612	XLOC_004239	NM_018211	1:65210777-65432187	No	No	12.022	6.53198	-0.880085	0.0009	0.00976224
RHOB	P15644	XLOC_172349	NM_004040	2:20646834-20649201	Yes	No	2.8136	1.5289	-0.879923	0.001	0.010755
RAB10	P15659	XLOC_172893	NM_016131	2:26255654-26360993	No	Yes	56.5046	30.7409	-0.878209	5e-05	0.000771271
BMP2K	P21273	XLOC_273256	NM_198892	4:79697515-79837443	No	No	4.53522	2.46856	-0.877503	0.0004	0.00484722
CD274	P27400	XLOC_386172	NM_014143	9:5450380-5470652	No	No	8.60225	4.68479	-0.87673	0.0012	0.0126335
PEX13	P15815	XLOC_175586	NM_002618	2:61166917-61279773	No	Yes	5.96577	3.24958	-0.876455	5e-05	0.000771271
TFAP2C	P17829	XLOC_212834	NM_003222	20:55204357-55214427	No	No	12.1018	6.59577	-0.875609	5e-05	0.000771271
CHD1	P23088	XLOC_304732	NM_001270	5:98190907-98297315	No	No	24.2751	13.2317	-0.875479	0.0001	0.00143179
NUDT21	P11197	XLOC_131877	NM_007006	16:56463047-56485261	No	No	46.126	25.1741	-0.87364	5e-05	0.000771271
OSMR	P22206	XLOC_288210	NM_003999	5:38845582-38935917	Yes	No	6.33285	3.45835	-0.872771	0.00265	0.0246298
DHX36	P20785	XLOC_262259	NM_020865	3:153993456-154042286	No	Yes	42.8343	23.4013	-0.872178	0.0001	0.00143179
MED13	P12915	XLOC_145420	NM_005121	17:60018680-60142667	No	Yes	13.8309	7.55689	-0.872031	5e-05	0.000771271
UBE2N	P7715	XLOC_086575	NM_003348	12:93802087-93836026	No	No	39.778	21.7344	-0.87199	5e-05	0.000771271
HOXA13	P25838	XLOC_337958	NM_000522	7:27232853-27239725	No	Yes	7.03798	3.84772	-0.871158	0.0001	0.00143179
SBF2	P5608	XLOC_061564	NM_030962	11:9776316-10315794	No	No	6.42874	3.51495	-0.871032	5e-05	0.000771271
MYOF	P4245	XLOC_047369	NM_013451	10:95066185-95242579	No	No	48.7138	26.6361	-0.870948	5e-05	0.000771271
CEP192	P13179	XLOC_150376	NM_032142	18:12989239-13125155	No	No	11.8187	6.46344	-0.870697	0.0006	0.00694527
PRKCH	P8640	XLOC_102637	NM_006255	14:61787270-62017829	Yes	No	3.90589	2.13767	-0.869612	0.00275	0.0253734
HEY1	P27125	XLOC_370468	NM_012258	8:80675154-80680098	Yes	No	5.04952	2.76474	-0.869002	0.0022	0.0209495
MTDH	P26711	XLOC_354809	NM_178812	8:98656183-98744285	No	No	47.0922	25.8002	-0.868106	5e-05	0.000771271
TOR1AIP2	P2894	XLOC_024333	NM_001199260,NM_145034	1:179809101-179846945	Yes	Yes	4.99167	2.73595	-0.867481	5e-05	0.000771271
TNFRSF10A	P26936	XLOC_366263	NM_003844	8:23048063-23088439	Yes	No	10.0618	5.51736	-0.866838	0.00165	0.0166071
ZNF639	P20023	XLOC_247304	NM_016331	3:179040835-179058768	No	No	55.7082	30.5507	-0.866684	5e-05	0.000771271
EDEM3	P2914	XLOC_024387	NM_025191	1:184659624-184724041	No	No	4.42761	2.43019	-0.865459	5e-05	0.000771271
NSL1	P3048	XLOC_026219	NM_015471	1:212899494-212965139	Yes	No	3.1372	1.72293	-0.864613	5e-05	0.000771271
CFL2	P9025	XLOC_109384	NM_021914,NM_138638	14:35179579-35184029	Yes	Yes	61.6034	33.8436	-0.864127	5e-05	0.000771271
SNRK	P19520	XLOC_234974	NM_001100594,NM_017719	3:43328003-43393454	Yes	Yes	4.50778	2.47733	-0.863631	0.0009	0.00976224
NOV	P26761	XLOC_359505	NM_002514	8:120428551-120436678	Yes	No	6.28213	3.45459	-0.862739	0.0001	0.00143179
CCNYL1	P16393	XLOC_185609	NM_152523	2:208576263-208621659	No	No	6.56013	3.61207	-0.860899	0.00035	0.00429727
GMNN	P23527	XLOC_313001	NM_001251989,NM_001251990,NM_001251991,NM_015895	6:24775158-24786329	No	No	67.0239	36.9075	-0.860762	5e-05	0.000771271
CLIC4	P261	XLOC_001567	NM_013943	1:25071759-25170815	Yes	No	23.6624	13.0473	-0.858845	5e-05	0.000771271
PLD6	P12440	XLOC_141784	NM_178836	17:17104129-17109774	Yes	No	4.39587	2.42411	-0.858694	0.00095	0.0102727
C11orf82	P5179	XLOC_055452	NM_145018	11:82612613-82646456	No	No	17.3385	9.56217	-0.858569	5e-05	0.000771271
ZFAND6	P9669	XLOC_121348	NM_001242911,NM_001242912,NM_001242913,NM_001242914,NM_001242915,NM_001242916,NM_019006	15:80351909-80430753	No	Yes	20.6645	11.3985	-0.85831	0.00055	0.00639833
FAM117B	P16365	XLOC_185302	NM_173511	2:203499356-203634480	No	No	1.20474	0.664657	-0.85804	0.0054	0.0443958
C18orf25	P13276	XLOC_151934	NM_001008239	18:43753482-43848197	Yes	Yes	4.69068	2.58859	-0.857631	0.0001	0.00143179
GOLT1B	P6540	XLOC_073751	NM_016072	12:21654618-21671337	Yes	Yes	26.5018	14.6304	-0.857121	5e-05	0.000771271
NAA50	P20587	XLOC_258754	NM_025146	3:113431683-113465121	No	Yes	27.1296	14.9787	-0.856955	5e-05	0.000771271
SESTD1	P17224	XLOC_201824	NM_178123	2:179966418-180129415	No	Yes	2.82389	1.55926	-0.856822	5e-05	0.000771271
SPTY2D1	P5664	XLOC_062112	NM_194285	11:18621350-18656421	Yes	No	6.8126	3.76227	-0.856602	5e-05	0.000771271
DHX15	P21666	XLOC_277747	NM_001358	4:24529087-24586184	No	Yes	46.6352	25.7709	-0.855676	5e-05	0.000771271
AP1S2	P29316	XLOC_400278	NM_003916	X:15843928-15873100	No	No	41.4693	22.9205	-0.855405	5e-05	0.000771271
SLC35E3	P6847	XLOC_077317	NM_018656	12:69139726-69162454	No	No	5.36198	2.96579	-0.854349	0.00155	0.0157597
ASB7	P9762	XLOC_121964	NM_198243	15:101142754-101191904	No	Yes	1.75499	0.970864	-0.854122	0.0008	0.00882846
GTF3C3	P17264	XLOC_203328	NM_012086	2:197627755-197664492	Yes	No	16.2235	8.97728	-0.853735	5e-05	0.000771271
PSMD10	P29649	XLOC_402885	NM_002814	X:107327434-107334874	Yes	Yes	26.3516	14.586	-0.853306	5e-05	0.000771271
UBR3	P16225	XLOC_182800	NM_172070	2:170683421-170940781	No	No	20.7616	11.492	-0.853288	0.00395	0.0344853
DCLRE1A	P4378	XLOC_048084	NM_014881	10:115594483-115613859	No	No	3.90132	2.16034	-0.852704	5e-05	0.000771271
THAP1	P27028	XLOC_366921	NM_018105	8:42691816-42698474	No	Yes	13.5155	7.48488	-0.852564	5e-05	0.000771271
FAM72D	P2448	XLOC_021800	NM_207418	1:143896451-143913143	Yes	No	8.25809	4.5739	-0.852383	5e-05	0.000771271
SRSF2	P13061	XLOC_147442	NM_001195427,NM_003016	17:74722881-74788971	No	No	60.5862	33.5689	-0.851864	0.0001	0.00143179
RBM7	P5298	XLOC_058652	NM_016090	11:114262169-114281809	No	No	15.4885	8.582	-0.851812	0.00105	0.011215
NSRP1	P11673	XLOC_135250	NM_032141	17:28443597-28513493	Yes	No	25.0647	13.8957	-0.851018	5e-05	0.000771271
CNNM3	P15972	XLOC_177907	NM_017623	2:97481959-97501277	No	No	8.02847	4.45127	-0.850908	5e-05	0.000771271
TMA16	P21504	XLOC_276098	NM_018352	4:164415672-164441691	Yes	No	10.9027	6.04731	-0.85032	5e-05	0.000771271
PPP1R3D	P18265	XLOC_220803	NM_006242	20:58508818-58523702	No	No	3.77781	2.09551	-0.850249	0.0019	0.0186264
C17orf39	P11603	XLOC_134967	NM_024052	17:17942610-17971718	No	No	4.82939	2.67938	-0.849942	5e-05	0.000771271
SMAD2	P13480	XLOC_158021	NM_001003652,NM_005901	18:45358675-45457517	Yes	Yes	3.93442	2.18291	-0.849898	0.00015	0.00206509
NUS1	P24028	XLOC_317512	NM_138459	6:117996616-118031886	No	Yes	17.9203	9.94278	-0.849874	5e-05	0.000771271
MPP5	P8669	XLOC_103734	NM_022474	14:67706355-67826863	No	No	64.0695	35.5774	-0.848677	5e-05	0.000771271
THOC2	P29720	XLOC_403364	NM_001081550	X:122734411-122866921	No	Yes	12.7718	7.09915	-0.847244	0.0059	0.047472
ZFP36L1	P9152	XLOC_114710	NM_001244701	14:69241053-69283076	No	Yes	36.8567	20.4885	-0.847113	0.00025	0.00322849
IKBIP	P7735	XLOC_086829	NM_153687	12:99007181-99038829	No	No	6.63095	3.68816	-0.846314	0.0004	0.00484722
VDAC2	P3513	XLOC_037198	NM_001184823,NM_003375	10:76967594-76997472	No	No	653.757	363.649	-0.846208	0.00015	0.00206509
FOXA1	P9041	XLOC_109549	NM_004496	14:38058124-38064325	No	Yes	2.91301	1.62049	-0.846081	0.0015	0.0153407
WASF1	P24789	XLOC_325217	NM_001024934,NM_001024935,NM_001024936,NM_003931	6:110421021-110501207	No	No	8.02172	4.46449	-0.845416	5e-05	0.000771271
MRPL50	P28259	XLOC_392605	NM_019051	9:104151404-104160919	Yes	Yes	7.95278	4.4307	-0.843925	0.0007	0.00789976
CNOT6L	P21810	XLOC_281563	NM_144571	4:78634540-78740544	Yes	No	3.92953	2.19016	-0.84332	5e-05	0.000771271
JAM3	P5431	XLOC_060719	NM_032801	11:133938819-134021952	No	No	2.95172	1.64537	-0.843144	0.0052	0.0429793
DR1	P733	XLOC_005737	NM_001938	1:93775657-93830314	No	Yes	18.0866	10.0828	-0.843025	5e-05	0.000771271
VAMP3	P84	XLOC_000938	NM_004781	1:7831328-7841492	No	No	27.4238	15.2958	-0.842293	5e-05	0.000771271
SMC3	P3749	XLOC_038548	NM_005445	10:112326983-112365316	No	No	42.493	23.7135	-0.841517	5e-05	0.000771271
TOR1AIP1	P1289	XLOC_009504	NM_015602	1:179851176-179889212	No	No	4.2426	2.36931	-0.840482	5e-05	0.000771271
SLC25A46	P22413	XLOC_293448	NM_138773	5:110074706-110101200	No	Yes	9.13224	5.10174	-0.839979	0.00025	0.00322849
SCYL2	P6921	XLOC_078759	NM_017988	12:100660905-100735586	Yes	Yes	6.64167	3.71559	-0.837955	0.00605	0.0484834
SLC41A1	P3008	XLOC_025419	NM_173854	1:205757992-205865215	No	No	28.8361	16.1392	-0.837307	5e-05	0.000771271
MB21D2	P20930	XLOC_267679	NM_178496	3:192514018-192635950	Yes	Yes	18.8014	10.5276	-0.836664	0.0001	0.00143179
PHF6	P29104	XLOC_399058	NM_001015877,NM_032458	X:133506658-133563217	Yes	Yes	10.9526	6.14251	-0.834373	5e-05	0.000771271
ADORA2B	P11588	XLOC_134871	NM_000676	17:15848230-15879210	Yes	Yes	3.98613	2.23636	-0.833836	0.00155	0.0157597
HMGN3	P24693	XLOC_324156	NM_004242	6:79910958-79947267	No	Yes	46.9186	26.3262	-0.833661	0.00235	0.0221512
ANKRD50	P21975	XLOC_282952	NM_001167882	4:125585203-125633887	No	Yes	9.92598	5.5757	-0.832057	0.0003	0.00377638
TMEM87B	P16059	XLOC_178835	NM_032824	2:112812799-112876895	No	No	4.76879	2.67998	-0.831401	5e-05	0.000771271
ALS2	P17296	XLOC_203588	NM_001135745	2:202564985-202645901	No	Yes	8.26467	4.6465	-0.830813	0.0032	0.0288952
NUFIP2	P12524	XLOC_142063	NM_020772	17:27582853-27621166	No	Yes	25.5127	14.3552	-0.829642	5e-05	0.000771271
RAD51AP1	P6409	XLOC_073050	NM_006479	12:4647949-4669540	Yes	No	24.0085	13.5125	-0.829251	0.00255	0.0237955
YY1	P8836	XLOC_106695	NM_003403	14:100705101-100749987	No	Yes	17.4917	9.85541	-0.827683	5e-05	0.000771271
CDKN2AIPNL	P23172	XLOC_307660	NM_080656	5:133737755-133747598	Yes	No	12.3517	6.96251	-0.82703	5e-05	0.000771271
DLD	P25491	XLOC_333309	NM_000108	7:107531106-107561826	No	Yes	18.5356	10.4503	-0.826754	5e-05	0.000771271
LRIG2	P850	XLOC_006559	NM_014813	1:113615830-113667590	No	No	4.38228	2.47122	-0.826458	0.00315	0.0285175
RIF1	P16174	XLOC_181557	NM_018151	2:152266396-152340218	No	Yes	17.5689	9.91439	-0.825428	0.00045	0.00536923
GTF2F2	P8039	XLOC_090649	NM_004128	13:45694606-45859496	Yes	No	10.1221	5.71473	-0.824751	0.00015	0.00206509
PIK3CA	P20022	XLOC_247286	NM_006218	3:178865913-178957179	No	No	18.3017	10.3388	-0.823909	5e-05	0.000771271
BTBD3	P17558	XLOC_208012	NM_181443	20:11871476-11907611	No	Yes	15.5376	8.77831	-0.823749	5e-05	0.000771271
PAK1IP1	P23482	XLOC_311921	NM_017906	6:10695187-10709970	No	No	35.5568	20.089	-0.82372	5e-05	0.000771271
SPRY2	P8365	XLOC_095615	NM_005842	13:80910111-80915086	Yes	No	2.45184	1.38551	-0.823448	0.00215	0.0205575
LRP6	P7282	XLOC_081581	NM_002336	12:12268960-12419811	No	Yes	3.34888	1.89254	-0.823355	0.0016	0.016209
ZNF621	P19499	XLOC_234778	NM_001098414,NM_198484	3:40566375-40581335	No	No	4.10433	2.32037	-0.822792	0.00035	0.00429727
CXorf38	P29392	XLOC_400954	NM_144970	X:40486022-40506857	No	No	12.9674	7.33425	-0.822168	0.0025	0.0234228
NDFIP1	P22649	XLOC_295015	NM_030571	5:141488323-141534008	No	No	16.6885	9.44923	-0.820586	5e-05	0.000771271
UCHL5	P2925	XLOC_024568	NM_001199263	1:192981250-193060906	No	Yes	29.782	16.8708	-0.819912	0.00455	0.0385191
ELMOD2	P21440	XLOC_275148	NM_153702	4:141445311-141474924	No	No	17.4528	9.89177	-0.819158	5e-05	0.000771271
SLC26A2	P22682	XLOC_295606	NM_000112	5:149340299-149366963	No	Yes	10.438	5.91671	-0.818978	5e-05	0.000771271
FUNDC1	P29400	XLOC_401065	NM_173794	X:44382884-44402221	Yes	No	20.3446	11.5327	-0.818916	5e-05	0.000771271
ANXA4	P15855	XLOC_176203	NM_001153	2:69969069-70053596	No	No	13.2347	7.50321	-0.818746	0.00105	0.011215
RAP1B	P6844	XLOC_077312	NM_001010942,NM_015646	12:69004618-69054385	No	Yes	51.2581	29.0725	-0.818125	5e-05	0.000771271
CHMP2B	P19694	XLOC_237875	NM_014043	3:87276412-87304698	No	No	25.0484	14.2127	-0.817538	5e-05	0.000771271
USP38	P21444	XLOC_275277	NM_032557	4:144106069-144149410	No	Yes	9.81613	5.57747	-0.815544	5e-05	0.000771271
UBE2K	P21143	XLOC_269882	NM_005339	4:39699663-39784410	No	Yes	28.4854	16.1877	-0.815325	0.0002	0.00265147
CEP170	P3157	XLOC_029275	NM_014812	1:243287729-244013416	Yes	Yes	18.6897	10.6227	-0.815093	0.00505	0.0419381
SFXN1	P22785	XLOC_297548	NM_022754	5:174905513-174955621	Yes	Yes	24.8297	14.1155	-0.814787	5e-05	0.000771271
COX18	P21778	XLOC_281312	NM_173827	4:73919956-73935557	No	No	5.70913	3.24617	-0.814532	0.0057	0.0461555
KLHL9	P28007	XLOC_390475	NM_018847	9:21329286-21335433	Yes	Yes	8.75261	4.97679	-0.814498	5e-05	0.000771271
ZNHIT6	P2269	XLOC_020326	NM_017953	1:86115105-86174232	No	No	18.2054	10.3581	-0.813607	5e-05	0.000771271
RRM2	P15621	XLOC_170901	NM_001165931	2:10262694-10271546	Yes	No	181.376	103.206	-0.813457	5e-05	0.000771271
ZBTB11	P20554	XLOC_257435	NM_014415	3:101368160-101398082	No	Yes	11.795	6.7139	-0.812952	0.0001	0.00143179
PCGF3	P20987	XLOC_268523	NM_006315	4:699566-764597	Yes	No	13.2218	7.52789	-0.812601	5e-05	0.000771271
CCBE1	P13541	XLOC_158562	NM_133459	18:57098114-57365110	No	No	3.1243	1.77888	-0.812564	0.0001	0.00143179
SPIN4	P29512	XLOC_401645	NM_001012968	X:62567106-62571218	Yes	Yes	3.37966	1.9255	-0.811645	0.0007	0.00789976
RHOQ	P15780	XLOC_174590	NM_012249	2:46769866-46844280	No	No	12.2513	6.98143	-0.81134	5e-05	0.000771271
MARS2	P16322	XLOC_184974	NM_138395	2:198569983-198575244	No	Yes	5.70046	3.25098	-0.810204	0.0002	0.00265147
UTP20	P6931	XLOC_078814	NM_014503	12:101673848-101781497	No	No	12.5207	7.14079	-0.81016	5e-05	0.000771271
EXOC8	P3127	XLOC_028617	NM_175876	1:231468138-231490769	Yes	Yes	5.7494	3.27911	-0.810107	0.00015	0.00206509
CPE	P21512	XLOC_276130	NM_001873	4:166300096-166419482	No	Yes	3.27801	1.86973	-0.80999	0.0011	0.0116776
CCT6A	P25230	XLOC_330222	NM_001762	7:56077754-56160689	Yes	No	122.86	70.0924	-0.809685	0.0014	0.0144663
RFC5	P7037	XLOC_080078	NM_007370	12:118454505-118498951	No	No	38.1298	21.7551	-0.809565	0.00025	0.00322849
MEX3A	P2685	XLOC_022651	NM_001093725	1:156041803-156051789	No	No	3.99761	2.28151	-0.809149	5e-05	0.000771271
SLC36A4	P6127	XLOC_068332	NM_152313	11:92877136-92931440	No	No	19.0505	10.8775	-0.808482	0.00585	0.0471241
ACADSB	P3826	XLOC_038902	NM_001609	10:124768428-124817806	Yes	No	2.79766	1.59754	-0.808369	0.00185	0.0182258
PCNP	P19736	XLOC_238978	NM_020357	3:101292598-101314166	No	Yes	32.2316	18.4065	-0.80826	0.0001	0.00143179
SELT	P19947	XLOC_243095	NM_016275	3:150321065-150348234	No	No	95.3718	54.4781	-0.807886	5e-05	0.000771271
SLC30A5	P22297	XLOC_289521	NM_022902	5:68389629-68426899	Yes	No	14.4358	8.24605	-0.807876	0.0021	0.0202179
ADSS	P3160	XLOC_029326	NM_001126	1:244571793-244615436	Yes	Yes	31.4991	17.996	-0.807634	5e-05	0.000771271
DYNC1I2	P16238	XLOC_182889	NM_001378	2:172543818-172605483	No	No	14.2363	8.13378	-0.807576	0.0005	0.00589527
LATS2	P8196	XLOC_093185	NM_014572	13:21546867-21635722	Yes	No	4.05984	2.32056	-0.80695	5e-05	0.000771271
RCOR1	P8859	XLOC_107037	NM_015156	14:103058995-103196913	No	No	12.2808	7.01984	-0.806894	5e-05	0.000771271
CCNT1	P7425	XLOC_083686	NM_001240	12:49080536-49111701	No	Yes	9.24352	5.28505	-0.806525	0.00015	0.00206509
IPO7	P4603	XLOC_049333	NM_006391	11:9406136-9469912	No	Yes	92.4086	52.8713	-0.805542	5e-05	0.000771271
CPNE3	P26683	XLOC_352223	NM_003909	8:87523442-87573726	No	No	57.446	32.8729	-0.805308	5e-05	0.000771271
ARHGAP11A	P9356	XLOC_119246	NM_014783	15:32906527-32932292	Yes	Yes	48.1135	27.5386	-0.804987	5e-05	0.000771271
TOMM20	P3134	XLOC_028807	NM_014765	1:235272657-235292256	Yes	No	36.2116	20.7348	-0.804398	5e-05	0.000771271
MARCH6	P22162	XLOC_286054	NM_005885	5:10353750-10440500	Yes	No	6.03151	3.45391	-0.804289	0.00035	0.00429727
ERCC8	P22989	XLOC_302148	NM_000082	5:60167295-60240905	No	No	4.34911	2.49153	-0.803688	0.00055	0.00639833
C15orf29	P9803	XLOC_123098	NM_024713	15:34430165-34502422	No	No	5.53212	3.1699	-0.803395	0.0008	0.00882846
SAP18	P7959	XLOC_089543	NM_005870	13:21714652-21723224	No	No	39.1961	22.4655	-0.802999	5e-05	0.000771271
PPM1F	P19064	XLOC_230416	NM_014634	22:22273791-22307250	No	No	4.22949	2.42536	-0.802285	5e-05	0.000771271
AKIRIN1	P412	XLOC_002717	NM_024595	1:39456838-39473614	Yes	No	16.1909	9.29203	-0.801117	0.00025	0.00322849
PPP2R5E	P9125	XLOC_113873	NM_006246	14:63838045-64010501	No	Yes	48.0728	27.59	-0.801075	0.0001	0.00143179
RPS27L	P9973	XLOC_124642	NM_015920	15:63445538-63449741	Yes	No	58.0612	33.3277	-0.800853	5e-05	0.000771271
ERCC3	P17049	XLOC_198477	NM_000122	2:128014852-128052375	No	No	14.4908	8.32143	-0.800234	5e-05	0.000771271
NOM1	P25728	XLOC_336380	NM_138400	7:156742416-156765876	Yes	Yes	11.9793	6.8812	-0.799812	0.0001	0.00143179
MMP14	P8467	XLOC_096972	NM_004995	14:23305626-23316803	No	No	3.10125	1.78155	-0.799717	0.0009	0.00976224
TRAK2	P17287	XLOC_203584	NM_015049	2:202241929-202316319	Yes	No	13.1561	7.56066	-0.799148	5e-05	0.000771271
FNIP2	P21501	XLOC_275921	NM_020840	4:159690153-159956333	No	No	3.03245	1.74362	-0.798398	0.001	0.010755
USP13	P20030	XLOC_247363	NM_003940	3:179370919-179754841	No	No	6.97012	4.01114	-0.797171	0.00265	0.0246298
PRRG4	P4680	XLOC_050883	NM_024081	11:32851480-32879669	No	No	2.34158	1.34759	-0.797101	0.00045	0.00536923
SNAI2	P27038	XLOC_367071	NM_003068	8:49830238-49833999	No	No	8.97755	5.16678	-0.797056	5e-05	0.000771271
RTN4	P16787	XLOC_193479	NM_007008	2:55199326-55277921	No	No	208.24	119.861	-0.796885	5e-05	0.000771271
B4GALT1	P28046	XLOC_391012	NM_001497	9:33110500-33167356	No	No	6.94563	3.99789	-0.796867	5e-05	0.000771271
RAB18	P3312	XLOC_030397	NM_021252	10:27793102-27831166	Yes	No	26.3611	15.1749	-0.796724	5e-05	0.000771271
MED17	P5210	XLOC_056327	NM_004268	11:93517404-93546496	No	No	9.76135	5.6212	-0.796203	5e-05	0.000771271
ACAP2	P20944	XLOC_268122	NM_012287	3:194993903-195163935	No	No	20.5947	11.8615	-0.795987	5e-05	0.000771271
ARF4	P20479	XLOC_254676	NM_001660	3:57557037-57583215	No	No	121.029	69.7094	-0.795928	5e-05	0.000771271
C7orf73	P25600	XLOC_335052	NM_001130929	7:135347220-135361160	No	No	62.6151	36.0696	-0.795727	5e-05	0.000771271
SP4	P25081	XLOC_328156	NM_003112	7:21467688-21554151	No	No	1.02261	0.589354	-0.79505	0.00265	0.0246298
B4GALT2	P492	XLOC_003116	NM_001005417,NM_003780	1:44444873-44457071	No	No	6.42141	3.70171	-0.794698	0.00065	0.00743161
BOLA3	P16869	XLOC_194943	NM_212552	2:74362527-74375039	Yes	Yes	56.639	32.6757	-0.793578	5e-05	0.000771271
PCDHB2	P22584	XLOC_294957	NM_018936	5:140473980-140478183	No	No	2.09527	1.20901	-0.79331	0.0007	0.00789976
VAPA	P13164	XLOC_149783	NM_194434	18:9913947-9960885	Yes	Yes	13.917	8.03082	-0.793229	5e-05	0.000771271
ASXL2	P16669	XLOC_191309	NM_018263	2:25960390-26101312	No	Yes	22.9002	13.2151	-0.793173	5e-05	0.000771271
TMEM156	P21679	XLOC_278218	NM_024943	4:38968362-39034809	No	No	15.8579	9.15342	-0.792819	0.00065	0.00743161
RRP15	P1515	XLOC_012081	NM_016052	1:218455984-218513506	Yes	Yes	41.5634	23.9945	-0.79261	5e-05	0.000771271
ZC3H12B	P28868	XLOC_396970	NM_001010888	X:64708614-64727767	No	No	0.72814	0.420397	-0.792463	0.0049	0.040936
LHFP	P8273	XLOC_094109	NM_005780	13:39917028-40177356	No	No	11.3463	6.5569	-0.791136	5e-05	0.000771271
SLC30A9	P21156	XLOC_269922	NM_006345	4:41992522-42089551	Yes	Yes	7.73973	4.47354	-0.790866	5e-05	0.000771271
SNX4	P20647	XLOC_259741	NM_003794	3:125165168-125239058	No	No	11.8923	6.87531	-0.790531	0.00015	0.00206509
KLHDC5	P6569	XLOC_074165	NM_020782	12:27932976-27956677	Yes	Yes	7.45323	4.31128	-0.78975	0.0003	0.00377638
TAF12	P1955	XLOC_016720	NM_001135218,NM_005644	1:28929608-28969604	No	No	115.212	66.6517	-0.789577	5e-05	0.000771271
PURB	P25927	XLOC_338748	NM_033224	7:44915891-44924960	No	Yes	7.87792	4.56593	-0.786906	5e-05	0.000771271
GNG12	P2221	XLOC_019206	NM_018841	1:68166239-68698284	Yes	Yes	228.261	132.361	-0.786206	0.0001	0.00143179
SRGN	P3448	XLOC_036659	NM_002727	10:70847357-70866070	No	No	2459.62	1426.27	-0.786188	0.0056	0.0455306
NCAPG2	P26383	XLOC_345975	NM_017760	7:158421700-158497520	Yes	Yes	8.58175	4.98279	-0.784318	0.0012	0.0126335
TMEM165	P21183	XLOC_270572	NM_018475	4:56262074-56292956	No	No	32.333	18.7948	-0.782674	5e-05	0.000771271
FBXL14	P7154	XLOC_081219	NM_152441	12:1675158-1703331	No	No	11.512	6.69413	-0.78217	5e-05	0.000771271
MAK16	P26541	XLOC_346697	NM_032509	8:33342285-33370703	Yes	No	33.3274	19.3903	-0.781374	5e-05	0.000771271
ZMPSTE24	P425	XLOC_002806	NM_005857	1:40723721-40759856	Yes	No	60.0023	34.9142	-0.781204	5e-05	0.000771271
C1orf96	P3111	XLOC_028396	NM_145257	1:229455822-229478688	Yes	Yes	2.94073	1.71191	-0.780567	0.00275	0.0253734
KCTD12	P8356	XLOC_095520	NM_138444	13:77454303-77460540	No	No	4.8729	2.83748	-0.78017	5e-05	0.000771271
SOS2	P9065	XLOC_110840	NM_006939	14:50569203-50698757	No	No	4.30302	2.50763	-0.779025	0.00205	0.0198186
ATF2	P17197	XLOC_201569	NM_001256094	2:175936938-176032934	Yes	Yes	68.3522	39.8369	-0.778882	5e-05	0.000771271
NOC3L	P4248	XLOC_047395	NM_022451	10:96090687-96122889	No	Yes	13.9591	8.14057	-0.778004	5e-05	0.000771271
LRRC8C	P714	XLOC_005539	NM_032270	1:90098643-90185094	Yes	Yes	5.69606	3.32718	-0.775664	5e-05	0.000771271
PLCB4	P17550	XLOC_207667	NM_000933	20:9049211-9461462	No	No	18.7491	10.9571	-0.774955	0.00255	0.0237955
TNPO1	P22330	XLOC_289631	NM_153188	5:72112417-72210562	No	No	33.9136	19.8205	-0.774871	0.0016	0.016209
CHAMP1	P8181	XLOC_092882	NM_001164144,NM_001164145,NM_032436	13:115079964-115092803	No	No	8.28701	4.8456	-0.774176	5e-05	0.000771271
SERPINB5	P13323	XLOC_152860	NM_002639	18:61144143-61172425	Yes	No	11.5142	6.73287	-0.774121	5e-05	0.000771271
ARHGAP24	P21289	XLOC_273458	NM_001042669	4:86396283-86923823	Yes	No	4.11662	2.40723	-0.774086	0.00135	0.0140432
TOB2	P19229	XLOC_231241	NM_016272	22:41829491-41843027	No	No	12.9569	7.57688	-0.774045	5e-05	0.000771271
TOM1L2	P12454	XLOC_141816	NM_001082968	17:17746733-17875784	No	No	4.99615	2.92332	-0.773209	0.0002	0.00265147
NF1	P11687	XLOC_135296	NM_001042492	17:29421944-29704695	No	Yes	7.89785	4.62121	-0.773189	0.003	0.0273725
GPAM	P4373	XLOC_048049	NM_001244949,NM_020918	10:113909621-113943537	No	No	5.57168	3.26155	-0.772555	5e-05	0.000771271
CAND1	P6839	XLOC_077213	NM_018448	12:67662686-67711162	Yes	No	14.7433	8.63084	-0.772487	5e-05	0.000771271
SETD3	P9295	XLOC_117309	NM_032233	14:99863391-99947226	No	No	27.6745	16.215	-0.771228	5e-05	0.000771271
FZD5	P17318	XLOC_203922	NM_003468	2:208627309-208634143	No	Yes	1.35262	0.792881	-0.77058	0.00085	0.00929209
MPLKIP	P25888	XLOC_338462	NM_138701	7:40171553-40174471	No	No	23.5917	13.832	-0.77027	5e-05	0.000771271
C20orf20	P17882	XLOC_213686	NM_018270	20:61427280-61435742	No	Yes	16.8201	9.86554	-0.769716	5e-05	0.000771271
TSPAN13	P25065	XLOC_327901	NM_014399	7:16793350-16824161	No	No	4.95118	2.9048	-0.769334	0.00205	0.0198186
TOX	P27063	XLOC_367165	NM_014729	8:59717976-60031767	Yes	No	2.38702	1.40069	-0.769073	0.00035	0.00429727
DNAL1	P8717	XLOC_104545	NM_031427	14:74111577-74170803	No	No	4.59933	2.69889	-0.769058	0.00105	0.011215
FNIP1	P23142	XLOC_307534	NM_001008738	5:130977406-131132756	No	Yes	15.4402	9.06583	-0.76818	5e-05	0.000771271
MRPL19	P15914	XLOC_176678	NM_014763	2:75873908-75889334	Yes	Yes	17.2568	10.1394	-0.767193	5e-05	0.000771271
CHEK1	P5397	XLOC_059994	NM_001114121,NM_001114122,NM_001274	11:125494989-125550793	No	No	10.5047	6.17306	-0.766977	0.0012	0.0126335
FAM133B	P26049	XLOC_341673	NM_152789	7:92190071-92219876	No	Yes	13.4508	7.91114	-0.765734	0.0001	0.00143179
KBTBD6	P8278	XLOC_094183	NM_152903	13:41701525-41706947	No	Yes	3.87187	2.27994	-0.764035	5e-05	0.000771271
SYPL1	P26172	XLOC_342575	NM_182715	7:105729567-105753969	No	No	57.3319	33.7776	-0.763271	5e-05	0.000771271
RSRC1	P19977	XLOC_244275	NM_016625	3:157827634-158263643	No	No	23.0952	13.6215	-0.761707	0.00025	0.00322849
C1GALT1C1	P29707	XLOC_403261	NM_001011551,NM_152692	X:119759528-119764005	No	Yes	7.38557	4.35611	-0.761669	0.00025	0.00322849
PRKCD	P19640	XLOC_235886	NM_006254,NM_212539	3:53195222-53226733	No	No	11.1402	6.57185	-0.761404	5e-05	0.000771271
FANCB	P29303	XLOC_400242	NM_001018113,NM_152633	X:14859789-14891207	No	No	7.69125	4.54088	-0.760246	0.0039	0.034177
LRRCC1	P26674	XLOC_351940	NM_033402	8:86018641-86059483	Yes	No	10.097	5.96679	-0.7589	5e-05	0.000771271
TAF5L	P3115	XLOC_028419	NM_001025247	1:229728614-229761794	No	Yes	5.45731	3.22597	-0.758457	0.0003	0.00377638
SMC1A	P29481	XLOC_401420	NM_006306	X:53401069-53449618	No	No	29.6547	17.5318	-0.758287	5e-05	0.000771271
SMC4	P19997	XLOC_244448	NM_001002800,NM_005496	3:160117429-160152741	No	Yes	177.309	104.84	-0.758077	5e-05	0.000771271
IMPACT	P13212	XLOC_151017	NM_018439	18:22006471-22033884	No	No	11.9183	7.05354	-0.756759	0.00015	0.00206509
FAM111A	P4859	XLOC_052548	NM_001142519,NM_001142520,NM_001142521,NM_022074,NM_198847	11:58909150-58922883	No	No	23.9537	14.179	-0.756493	5e-05	0.000771271
DDX5	P12954	XLOC_145652	NM_004396	17:62472886-62502740	No	No	297.336	176.053	-0.756084	0.0004	0.00484722
C5orf62	P22697	XLOC_295701	NM_032947	5:150157507-150176298	Yes	No	2.69965	1.59863	-0.755936	0.0018	0.0178339
FAM82B	P27151	XLOC_372304	NM_016033	8:87480912-87523054	No	No	22.8872	13.5538	-0.755844	0.00155	0.0157597
KIF23	P9588	XLOC_120905	NM_004856	15:69706137-69740803	No	No	26.3399	15.6083	-0.754936	0.0007	0.00789976
NOL11	P12058	XLOC_138935	NM_015462	17:65713495-65740423	No	No	20.4225	12.1036	-0.754723	0.0001	0.00143179
UBQLN1	P28172	XLOC_392026	NM_013438	9:86274877-86323168	No	No	11.04	6.54594	-0.754068	0.00325	0.0292521
TAX1BP1	P25108	XLOC_328540	NM_001079864,NM_001206901	7:27778991-28280996	No	No	20.306	12.048	-0.753112	5e-05	0.000771271
MFN1	P20024	XLOC_247308	NM_033540	3:179065423-179112208	Yes	No	18.2035	10.8029	-0.752797	5e-05	0.000771271
TXNDC9	P16981	XLOC_196439	NM_005783	2:99933285-99952860	Yes	No	17.1563	10.184	-0.752434	5e-05	0.000771271
ATP2B4	P1400	XLOC_010347	NM_001684	1:203595732-203714404	No	No	4.44478	2.64011	-0.751514	0.00035	0.00429727
GLUD1	P4221	XLOC_047190	NM_005271	10:88809958-88854776	No	No	13.6261	8.10117	-0.750171	5e-05	0.000771271
PDCL	P28363	XLOC_393259	NM_005388	9:125580375-125590935	No	Yes	12.9265	7.6853	-0.750158	5e-05	0.000771271
SDHD	P5276	XLOC_058367	NM_003002	11:111957570-111966518	No	No	42.8102	25.4569	-0.749898	5e-05	0.000771271
AMACR	P22894	XLOC_300788	NM_014324	5:33987027-34124633	Yes	No	13.0661	7.77148	-0.749567	0.0057	0.0461555
KIF18A	P5689	XLOC_062697	NM_031217	11:28042162-28129774	Yes	Yes	7.08553	4.2164	-0.748864	0.00125	0.0131203
EP300	P18921	XLOC_229798	NM_001429	22:41488501-41577246	No	No	22.1622	13.1915	-0.748492	5e-05	0.000771271
SRSF7	P16734	XLOC_192457	NM_001031684	2:38969891-38980396	No	Yes	29.8173	17.7499	-0.748339	0.0001	0.00143179
PTPN14	P3051	XLOC_026469	NM_005401	1:214520174-214725225	No	No	9.13353	5.43763	-0.748195	5e-05	0.000771271
PHF5A	P19230	XLOC_231242	NM_032758	22:41855720-41864734	No	No	35.2215	20.9772	-0.747634	5e-05	0.000771271
FAM160B1	P3788	XLOC_038659	NM_020940	10:116581502-116659586	No	No	3.34177	1.99068	-0.747351	0.0003	0.00377638
HES1	P20117	XLOC_249571	NM_005524	3:193853742-193856401	No	No	15.6543	9.33067	-0.746506	5e-05	0.000771271
CENPN	P10795	XLOC_129310	NM_001100624	16:81009694-81066709	No	Yes	29.1175	17.3565	-0.74641	0.0005	0.00589527
SH3GLB1	P704	XLOC_005444	NM_016009	1:87170252-87213867	Yes	No	5.48469	3.26978	-0.746217	0.0002	0.00265147
MSANTD4	P6176	XLOC_069788	NM_032424	11:105876338-105893062	No	No	6.81978	4.06828	-0.745306	0.00105	0.011215
AGK	P25627	XLOC_335358	NM_018238	7:141251077-141354209	Yes	No	5.96374	3.55893	-0.744774	0.0037	0.0326911
ROR1	P608	XLOC_004197	NM_005012	1:64239689-64647179	Yes	No	5.70866	3.40733	-0.74451	5e-05	0.000771271
TM2D1	P2206	XLOC_018934	NM_032027	1:62146472-62191095	No	No	57.8182	34.5241	-0.74392	0.00035	0.00429727
EIF2S1	P8671	XLOC_103735	NM_004094	14:67827033-67853233	No	Yes	134.206	80.1413	-0.743831	5e-05	0.000771271
PHAX	P22463	XLOC_294128	NM_032177	5:125936606-125962944	No	No	34.4494	20.5767	-0.743467	5e-05	0.000771271
SON	P18351	XLOC_223736	NM_138927	21:34876237-34961014	No	Yes	34.7902	20.7866	-0.743027	0.00085	0.00929209
MIS18A	P18541	XLOC_227313	NM_018944	21:33640529-33651376	No	Yes	44.4158	26.5382	-0.743002	5e-05	0.000771271
PAFAH1B2	P5304	XLOC_058993	NM_002572	11:117014176-117047592	No	Yes	39.338	23.5084	-0.742747	5e-05	0.000771271
SIRT1	P3433	XLOC_036527	NM_012238	10:69644218-69678929	No	Yes	14.879	8.89321	-0.742501	5e-05	0.000771271
CYP2U1	P21367	XLOC_274025	NM_183075	4:108852716-108874613	No	No	3.06062	1.83187	-0.740507	0.00045	0.00536923
UBLCP1	P22732	XLOC_296369	NM_145049	5:158690088-158713048	No	No	9.67277	5.79061	-0.740214	5e-05	0.000771271
TPP2	P8130	XLOC_092502	NM_003291	13:103249142-103331523	No	No	9.73477	5.82923	-0.739842	0.0003	0.00377638
ISOC1	P22473	XLOC_294399	NM_016048	5:128430358-128450370	Yes	No	32.9426	19.729	-0.739637	5e-05	0.000771271
BTBD1	P10135	XLOC_125271	NM_025238	15:83685180-83736167	No	No	84.2787	50.4902	-0.739165	5e-05	0.000771271
PCDH20	P8342	XLOC_095044	NM_022843	13:61983818-61989655	No	No	1.45027	0.868898	-0.739063	0.0041	0.0355724
KCTD3	P1513	XLOC_011806	NM_016121	1:215739214-215795458	Yes	No	9.65224	5.7841	-0.738771	0.00015	0.00206509
UBE2S	P15535	XLOC_169099	NM_014501	19:55912649-55919325	No	No	68.2017	40.9254	-0.736811	5e-05	0.000771271
RBM18	P28358	XLOC_393234	NM_033117	9:125001048-125085840	No	Yes	11.6417	6.98802	-0.736346	0.0004	0.00484722
PPFIA1	P5106	XLOC_054139	NM_003626	11:70116805-70231654	Yes	No	24.7463	14.8666	-0.735138	0.00015	0.00206509
NDNL2	P9788	XLOC_122742	NM_138704	15:29412216-29862927	No	Yes	4.42647	2.66001	-0.734725	0.0033	0.0296257
MYADM	P14430	XLOC_164211	NM_001020818,NM_001020819,NM_001020820,NM_001020821,NM_138373	19:54369610-54379689	No	No	79.6958	47.8986	-0.73452	5e-05	0.000771271
CGGBP1	P20534	XLOC_256569	NM_001008390,NM_001195308,NM_003663	3:88101099-88207115	No	Yes	22.9475	13.8068	-0.732958	0.00085	0.00929209
SLC38A1	P7399	XLOC_083391	NM_001077484,NM_030674	12:46576667-46664622	Yes	Yes	21.1195	12.7281	-0.730559	5e-05	0.000771271
ARF6	P8574	XLOC_099940	NM_001663	14:50358631-50366103	No	No	12.7398	7.67922	-0.730311	5e-05	0.000771271
DDX3X	P28729	XLOC_396146	NM_001356	X:41192650-41209524	Yes	No	24.2437	14.6186	-0.729805	0.0001	0.00143179
TRA2A	P25814	XLOC_337740	NM_013293	7:23544132-23571656	No	No	30.5366	18.4199	-0.729274	5e-05	0.000771271
ME1	P24706	XLOC_324318	NM_002395	6:83920109-84140938	No	No	16.7747	10.1285	-0.727866	5e-05	0.000771271
EZR	P24958	XLOC_326644	NM_001111077,NM_003379	6:159186772-159240456	Yes	Yes	126.816	76.5756	-0.72778	0.0001	0.00143179
FAM204A	P4399	XLOC_048203	NM_001134672,NM_022063	10:120068571-120101839	Yes	Yes	8.40995	5.07957	-0.727391	0.00015	0.00206509
PDCL3	P15991	XLOC_178052	NM_024065	2:101179239-101193933	No	No	31.382	18.9611	-0.726895	5e-05	0.000771271
HUS1	P25937	XLOC_339069	NM_004507	7:48000234-48019222	Yes	Yes	6.09794	3.68604	-0.72625	0.0031	0.0281928
USP6NL	P3908	XLOC_039490	NM_014688	10:11502508-11653679	No	No	3.7033	2.24114	-0.724579	5e-05	0.000771271
TMEM106B	P25059	XLOC_327668	NM_001134232,NM_018374	7:12250847-12276890	Yes	No	8.8738	5.37387	-0.723591	0.0001	0.00143179
REST	P21194	XLOC_270745	NM_001193508,NM_005612	4:57774041-57802010	Yes	Yes	26.0629	15.7874	-0.723224	5e-05	0.000771271
ARMC1	P27080	XLOC_367491	NM_018120	8:66506807-66546788	No	No	23.7905	14.4127	-0.723045	0.0003	0.00377638
GCLC	P24656	XLOC_323371	NM_001498	6:53361239-53410150	No	No	18.6576	11.3116	-0.72196	0.0012	0.0126335
MARCH7	P16192	XLOC_182094	NM_022826	2:160568841-160761267	No	No	88.8188	53.8553	-0.721777	5e-05	0.000771271
PDS5B	P8003	XLOC_090151	NM_015032	13:33160460-33352167	No	No	9.1753	5.56407	-0.721615	0.00045	0.00536923
PSME4	P16785	XLOC_193428	NM_014614	2:54091203-54198188	Yes	No	9.66022	5.86062	-0.721003	0.0041	0.0355724
LMNB1	P22466	XLOC_294149	NM_001198557	5:126111140-126172713	No	No	32.6734	19.8334	-0.720185	0.0007	0.00789976
KLF10	P27210	XLOC_375650	NM_005655	8:103659471-103668200	No	No	53.848	32.7129	-0.719033	0.0003	0.00377638
SEC62	P20007	XLOC_246046	NM_003262	3:169684561-169716393	Yes	Yes	26.1264	15.8725	-0.718979	5e-05	0.000771271
AKAP2	P27661	XLOC_388912	NM_001136562	9:112403067-112934792	No	No	16.3463	9.94604	-0.71677	0.0048	0.0402934
AGPAT5	P26398	XLOC_346067	NM_018361	8:6565877-6619021	Yes	Yes	4.082	2.48414	-0.71653	0.0002	0.00265147
STK17B	P17262	XLOC_203308	NM_004226	2:196998306-197036339	Yes	Yes	4.49122	2.73342	-0.7164	0.0022	0.0209495
ZDHHC21	P27976	XLOC_390306	NM_178566	9:14611068-14693576	Yes	Yes	1.59709	0.97218	-0.71615	0.0019	0.0186264
SPSB1	P93	XLOC_001008	NM_025106	1:9352940-9429590	No	No	3.53286	2.15129	-0.715635	0.00035	0.00429727
RAB27A	P9934	XLOC_124398	NM_004580,NM_183234,NM_183235,NM_183236	15:55495163-55582049	Yes	Yes	8.03956	4.89647	-0.715375	0.0019	0.0186264
CYR61	P700	XLOC_005412	NM_001554	1:86046443-86049648	Yes	Yes	35.9099	21.8716	-0.715323	5e-05	0.000771271
C9orf46	P27956	XLOC_390079	NM_018465	9:5357861-5438554	No	No	20.1942	12.3034	-0.714884	0.0011	0.0116776
TIPIN	P10007	XLOC_124750	NM_017858	15:66628106-66649580	No	No	19.7651	12.0505	-0.713862	0.0001	0.00143179
NDUFB6	P28034	XLOC_390975	NM_002493	9:32553438-32573194	No	Yes	14.9824	9.1383	-0.713271	0.0056	0.0455306
TRAF3	P8861	XLOC_107053	NM_003300,NM_145725	14:103243815-103378284	No	Yes	8.88142	5.42054	-0.712354	0.0023	0.0217681
APPBP2	P12911	XLOC_145280	NM_006380	17:58520519-58603580	No	Yes	21.8247	13.3268	-0.711631	5e-05	0.000771271
HK2	P15912	XLOC_176595	NM_000189	2:75059781-75120757	No	No	3.62138	2.21241	-0.710921	0.0007	0.00789976
TERF1	P26651	XLOC_348488	NM_003218	8:73919979-73961816	No	No	45.012	27.4993	-0.710915	5e-05	0.000771271
PIGX	P20124	XLOC_250032	NM_017861	3:196439129-196462999	No	No	14.6721	8.96804	-0.710211	0.00615	0.0490875
BTAF1	P3605	XLOC_038010	NM_003972	10:93682948-93790771	Yes	Yes	3.938	2.40742	-0.709975	0.0014	0.0144663
STAU1	P18197	XLOC_219223	NM_004602,NM_017452,NM_017454	20:47729875-47804904	No	No	14.0597	8.60935	-0.70759	0.00295	0.0269692
ANKRD39	P16964	XLOC_196330	NM_016466	2:97513574-97524031	No	No	11.052	6.76768	-0.707574	0.00405	0.0352701
CDC5L	P23864	XLOC_314740	NM_001253	6:44355250-44418161	No	Yes	13.9963	8.57212	-0.707322	5e-05	0.000771271
CRIPT	P15781	XLOC_174591	NM_014171	2:46844320-46854225	No	No	5.64404	3.45695	-0.707228	0.00225	0.0213673
TMEM19	P6864	XLOC_077466	NM_018279	12:72079523-72097839	No	No	3.85067	2.359	-0.706934	0.00125	0.0131203
VGLL3	P20531	XLOC_256429	NM_016206	3:86987122-87040257	Yes	No	1.06138	0.650505	-0.706309	0.00145	0.0148838
ATP1B1	P1230	XLOC_008821	NM_001677	1:169075946-169337186	Yes	Yes	73.5487	45.0805	-0.706196	5e-05	0.000771271
CPSF2	P8794	XLOC_105904	NM_017437	14:92588180-92633568	Yes	Yes	36.0089	22.0716	-0.706162	0.00025	0.00322849
CUL4A	P8171	XLOC_092845	NM_001008895	13:113863085-113919392	No	No	13.9932	8.57997	-0.705681	0.0021	0.0202179
ID2	P15612	XLOC_170714	NM_002166	2:8822112-8824583	Yes	No	8.73592	5.35681	-0.705586	0.0004	0.00484722
DHX40	P12012	XLOC_138182	NM_024612	17:57642628-57685818	No	Yes	20.8914	12.811	-0.705526	5e-05	0.000771271
SLC30A7	P771	XLOC_006080	NM_001144884,NM_133496	1:101361347-101448366	Yes	No	6.7781	4.15669	-0.705446	5e-05	0.000771271
LTV1	P24111	XLOC_318319	NM_032860	6:144164507-144184943	No	No	41.9169	25.7089	-0.705264	0.0001	0.00143179
SNX13	P25796	XLOC_337434	NM_015132	7:17830384-17980131	Yes	Yes	7.51189	4.60728	-0.705261	5e-05	0.000771271
RAB14	P28345	XLOC_393210	NM_016322	9:123940414-123964365	No	No	4.91312	3.01485	-0.704553	0.0011	0.0116776
PIAS2	P13473	XLOC_157988	NM_004671	18:44387717-44497495	No	Yes	7.97255	4.89403	-0.704018	0.0021	0.0202179
SEMA3A	P26025	XLOC_341088	NM_006080	7:83586731-83824461	No	No	6.03998	3.70883	-0.70358	5e-05	0.000771271
PGM2	P21125	XLOC_269794	NM_018290	4:37828093-37865631	Yes	No	6.73223	4.13564	-0.702974	0.0023	0.0217681
TRAPPC4	P5337	XLOC_059142	NM_016146	11:118889240-118894385	No	No	22.5218	13.8452	-0.701936	0.0001	0.00143179
HERPUD2	P25871	XLOC_338291	NM_022373	7:35672269-35734772	No	No	18.9263	11.6356	-0.701847	5e-05	0.000771271
HNRNPAB	P22817	XLOC_297854	NM_031266	5:177631507-177659812	No	Yes	146.926	90.3357	-0.701722	0.0006	0.00694527
ZNF614	P15447	XLOC_168659	NM_025040	19:52516011-52531680	No	No	5.43291	3.34071	-0.70157	0.00025	0.00322849
WDR43	P15716	XLOC_173154	NM_015131	2:29117532-29171080	No	Yes	93.9395	57.803	-0.700588	5e-05	0.000771271
WNT7A	P20186	XLOC_251305	NM_004625	3:13852056-13921620	No	No	17.6626	10.8686	-0.700532	5e-05	0.000771271
NUP155	P22918	XLOC_301063	NM_153485	5:37286148-37372060	No	Yes	62.5108	38.4883	-0.699686	0.0002	0.00265147
KIAA1143	P20294	XLOC_253784	NM_020696	3:44790235-44894827	No	No	22.6455	13.9458	-0.699394	0.00335	0.0300553
UBE2J1	P24736	XLOC_324567	NM_016021	6:90036343-90062619	No	No	6.09001	3.75068	-0.699292	0.0001	0.00143179
PFN2	P20768	XLOC_261413	NM_053024	3:149680722-149688925	No	No	141.198	87.1255	-0.696553	0.0017	0.0170122
PAPOLA	P8824	XLOC_106245	NM_032632	14:96968712-97033909	No	Yes	129.2	79.7947	-0.695241	0.00395	0.0344853
MMGT1	P29779	XLOC_403781	NM_173470	X:135044230-135056134	Yes	No	12.34	7.62455	-0.694618	5e-05	0.000771271
LPAR3	P2259	XLOC_020292	NM_012152	1:85277121-85358896	No	No	2.08968	1.29207	-0.693598	0.0063	0.0499705
MAGEE1	P28927	XLOC_397285	NM_020932	X:75648045-75651746	No	No	1.57602	0.974655	-0.693322	0.0038	0.0334266
ATP6V1G1	P27691	XLOC_389065	NM_004888	9:117349993-117361152	No	Yes	53.1476	32.8709	-0.693194	5e-05	0.000771271
TMED8	P9211	XLOC_115698	NM_213601	14:77800181-77857627	No	Yes	6.36387	3.94144	-0.691182	0.00025	0.00322849
ZNF770	P9816	XLOC_123174	NM_014106	15:35270541-35280497	Yes	Yes	14.3662	8.89805	-0.691117	5e-05	0.000771271
ETAA1	P15842	XLOC_176031	NM_019002	2:67624338-67638569	No	No	22.6048	14.0058	-0.690605	0.0001	0.00143179
INTS12	P21912	XLOC_282356	NM_001142471,NM_020395	4:106603784-106768882	No	No	8.13448	5.04481	-0.68925	0.00435	0.0371413
ZBTB43	P27749	XLOC_389424	NM_001135776,NM_014007	9:129567284-129600487	No	No	2.9397	1.82441	-0.688239	0.0003	0.00377638
NRIP1	P18480	XLOC_225502	NM_003489	21:16227693-16439246	No	No	27.1599	16.8564	-0.688182	5e-05	0.000771271
EIF1	P11789	XLOC_135673	NM_005801	17:39845126-39847898	No	Yes	154.351	95.7978	-0.68815	5e-05	0.000771271
LEMD3	P6830	XLOC_077081	NM_014319	12:65563350-65642141	No	Yes	10.9189	6.77984	-0.687504	0.00015	0.00206509
ANKIB1	P25352	XLOC_332239	NM_019004	7:91875467-92030702	No	No	34.2417	21.2707	-0.686887	5e-05	0.000771271
ATR	P20743	XLOC_260539	NM_001184	3:142167737-142297668	No	No	11.7657	7.31031	-0.686583	5e-05	0.000771271
USP1	P599	XLOC_004106	NM_001017415,NM_001017416,NM_003368	1:62901974-62918912	No	Yes	31.8506	19.7971	-0.686031	0.0001	0.00143179
ZNF649	P15443	XLOC_168641	NM_023074	19:52391601-52408596	No	Yes	3.09675	1.92491	-0.685964	0.0044	0.0374765
PIK3R4	P20698	XLOC_260054	NM_014602	3:130397587-130465702	No	No	3.90629	2.42966	-0.685045	0.0019	0.0186264
PDE6D	P17425	XLOC_205515	NM_002601	2:232597100-232646000	No	No	10.2707	6.39351	-0.683854	0.00145	0.0148838
ERGIC2	P7356	XLOC_082590	NM_016570	12:29301742-29535465	Yes	Yes	180.216	112.189	-0.683796	0.0003	0.00377638
YIPF5	P23258	XLOC_308087	NM_001024947,NM_030799	5:143537728-143550278	Yes	Yes	22.2253	13.8375	-0.68362	5e-05	0.000771271
SEP15	P2275	XLOC_020357	NM_004261	1:87328127-87380107	No	No	46.7705	29.1373	-0.682732	0.0002	0.00265147
GRSF1	P21773	XLOC_281082	NM_002092	4:71681498-71705627	No	No	10.6701	6.65031	-0.68208	0.00015	0.00206509
ST3GAL4	P5411	XLOC_060104	NM_001254757,NM_001254758	11:126225539-126284674	No	No	9.94849	6.20102	-0.681972	0.0032	0.0288952
SEC23B	P17580	XLOC_208557	NM_001172745,NM_006363,NM_032985,NM_032986	20:18488187-18542059	No	Yes	23.4099	14.601	-0.681052	0.0002	0.00265147
DNAJC19	P20876	XLOC_265958	NM_145261	3:180701497-180707562	No	No	12.958	8.08462	-0.680591	0.00315	0.0285175
ITGA2	P22229	XLOC_288947	NM_002203	5:52285060-52392439	Yes	No	14.4245	9.00137	-0.680305	0.00025	0.00322849
SGCE	P26062	XLOC_341825	NM_003919	7:94214419-94285574	No	No	28.3637	17.7274	-0.678065	0.00065	0.00743161
YWHAZ	P27202	XLOC_375274	NM_001135699,NM_001135700,NM_001135701,NM_001135702,NM_003406,NM_145690	8:101930803-101966361	No	No	163.962	102.489	-0.677892	0.0001	0.00143179
GLRX	P23078	XLOC_304313	NM_001118890,NM_001243658,NM_001243659,NM_002064	5:95149552-95158577	No	No	183.715	114.856	-0.677643	5e-05	0.000771271
SH2B3	P7003	XLOC_079590	NM_005475	12:111843751-111889427	No	No	32.7529	20.4887	-0.676794	5e-05	0.000771271
WDR7	P13295	XLOC_152362	NM_052834	18:54318615-54697036	Yes	No	4.54928	2.84651	-0.676444	5e-05	0.000771271
CBL	P5351	XLOC_059169	NM_005188	11:119076985-119187840	Yes	No	11.2381	7.03408	-0.675964	0.00215	0.0205575
ZNF207	P11696	XLOC_135342	NM_001032293	17:30676572-30700448	No	No	32.8625	20.5971	-0.674001	0.0008	0.00882846
SF3A1	P19124	XLOC_230720	NM_005877	22:30727976-30773894	No	Yes	14.3124	8.97081	-0.673955	5e-05	0.000771271
AIDA	P3070	XLOC_027613	NM_022831	1:222841354-222885864	No	No	124.46	78.0446	-0.673311	5e-05	0.000771271
SUDS3	P7042	XLOC_080087	NM_022491	12:118813386-118855876	Yes	No	10.107	6.33827	-0.673194	0.0001	0.00143179
MAGEF1	P20897	XLOC_266590	NM_022149	3:184426645-184434814	No	No	72.8178	45.7163	-0.671583	5e-05	0.000771271
EIF3C	P10455	XLOC_126730	NM_001037808,NM_001099661,NM_001199142,NM_001267574,NM_003752	16:28699878-28747053	No	No	1.46286	0.918798	-0.670972	0.0032	0.0288952
STRN	P16720	XLOC_192316	NM_003162	2:37064840-37193710	Yes	No	2.91483	1.83094	-0.670827	0.0006	0.00694527
G3BP1	P22703	XLOC_295787	NM_005754,NM_198395	5:151150940-151192898	No	Yes	75.8609	47.6548	-0.670735	5e-05	0.000771271
ZC2HC1A	P26665	XLOC_350063	NM_016010	8:79575834-79633770	No	No	13.485	8.47249	-0.670498	0.00215	0.0205575
XPO4	P8195	XLOC_093168	NM_022459	13:21351467-21476913	Yes	Yes	20.5565	12.9156	-0.67048	0.00015	0.00206509
FAM160A1	P21466	XLOC_275672	NM_001109977	4:152330279-152587120	No	No	4.08783	2.56845	-0.670437	0.00415	0.0358502
PPP1CB	P15713	XLOC_173138	NM_002709,NM_206876	2:28974613-29025806	Yes	Yes	32.8873	20.6656	-0.670299	5e-05	0.000771271
TAF1B	P15617	XLOC_170864	NM_005680	2:9983547-10074545	No	No	15.4676	9.7211	-0.670058	0.0022	0.0209495
DDHD2	P26555	XLOC_346851	NM_001164232,NM_015214	8:38089008-38120287	No	No	7.73616	4.8673	-0.668496	0.00055	0.00639833
STIM2	P21115	XLOC_269411	NM_020860	4:26862312-27027389	Yes	No	4.70231	2.95856	-0.668474	0.00615	0.0490875
POLQ	P20610	XLOC_259534	NM_199420	3:121149903-121265335	No	Yes	16.5018	10.3844	-0.668206	0.0005	0.00589527
SOCS6	P13337	XLOC_153340	NM_004232	18:67956127-68003051	Yes	No	9.85123	6.20007	-0.668019	0.0005	0.00589527
MRPL44	P16464	XLOC_186631	NM_022915	2:224822120-224832431	No	No	9.7166	6.11955	-0.667026	0.00025	0.00322849
HMGN3	P24692	XLOC_324156	NM_138730	6:79910958-79947267	No	Yes	73.0732	46.0316	-0.666718	0.0023	0.0217681
FZD3	P26512	XLOC_346553	NM_017412,NM_145866	8:28351721-28431785	Yes	Yes	3.40243	2.14455	-0.665891	0.0041	0.0355724
ASCC3	P24758	XLOC_324925	NM_006828	6:100955919-101329493	No	Yes	9.50623	5.99425	-0.665294	0.00035	0.00429727
DDX18	P16091	XLOC_179295	NM_006773	2:118572121-118591059	No	No	26.5	16.71	-0.665281	5e-05	0.000771271
UST	P24123	XLOC_318463	NM_005715	6:149068270-149398126	Yes	No	3.32138	2.09529	-0.664633	0.00075	0.00838271
FAIM	P19908	XLOC_241878	NM_001033032,NM_018147	3:138327541-138352213	No	No	10.8752	6.86105	-0.664541	0.00315	0.0285175
KCMF1	P15922	XLOC_177311	NM_020122	2:85198230-85286595	No	No	10.6889	6.74438	-0.664356	5e-05	0.000771271
NAA25	P7830	XLOC_087643	NM_024953	12:112464403-112546815	Yes	Yes	39.6379	25.0283	-0.66332	5e-05	0.000771271
SSB	P16224	XLOC_182799	NM_003142	2:170655321-170681430	No	Yes	127.257	80.361	-0.663178	0.0001	0.00143179
MAP3K7	P24744	XLOC_324589	NM_003188	6:91223291-91297020	No	No	21.6118	13.6477	-0.663161	0.0008	0.00882846
CD164	P24777	XLOC_325198	NM_006016	6:109687716-109703762	No	No	77.7974	49.1607	-0.662216	5e-05	0.000771271
FZD8	P4015	XLOC_040451	NM_031866	10:35915222-35944194	Yes	No	64.9551	41.0696	-0.661372	0.00145	0.0148838
MTR	P1617	XLOC_013992	NM_000254	1:236958580-237067281	Yes	No	2.12026	1.34111	-0.660814	0.00065	0.00743161
IRGQ	P15210	XLOC_167966	NM_001007561	19:44088518-44105353	No	No	3.51319	2.22341	-0.660008	0.0007	0.00789976
NCOA4	P3400	XLOC_032812	NM_001145262,NM_001145263,NM_005437	10:51565107-51590734	No	Yes	35.4246	22.4204	-0.65994	5e-05	0.000771271
IFNAR1	P18348	XLOC_223717	NM_000629	21:34695891-34733432	Yes	No	18.607	11.7941	-0.65778	5e-05	0.000771271
SLC12A4	P11260	XLOC_132761	NM_005072	16:67972837-68002597	No	No	7.85425	4.9787	-0.657704	0.0027	0.0249947
GCA	P16200	XLOC_182252	NM_012198	2:163200582-163219148	No	No	4.75114	3.01352	-0.656824	0.0047	0.0395491
DYNC1LI2	P11227	XLOC_132677	NM_006141	16:66754796-66785741	No	No	78.058	49.5224	-0.656465	0.0002	0.00265147
CEP55	P3614	XLOC_038052	NM_001127182,NM_018131	10:95256368-95288849	No	Yes	38.8788	24.6774	-0.655793	5e-05	0.000771271
CASC4	P9454	XLOC_120150	NM_138423	15:44580908-44708040	No	No	11.3389	7.19798	-0.655617	0.0009	0.00976224
TSG101	P5656	XLOC_062108	NM_006292	11:18477373-18549779	No	No	98.7976	62.751	-0.654838	0.0001	0.00143179
RPAP3	P7405	XLOC_083582	NM_024604	12:48055228-48099844	No	No	10.8581	6.90238	-0.653606	0.0055	0.0450059
NECAP1	P6463	XLOC_073186	NM_015509	12:8234806-8250373	No	Yes	42.9928	27.3373	-0.653224	5e-05	0.000771271
YTHDF3	P26624	XLOC_347374	NM_152758	8:64080665-64127518	No	Yes	9.62229	6.11918	-0.653042	5e-05	0.000771271
TCEB3	P244	XLOC_001528	NM_003198	1:24069855-24104787	Yes	Yes	19.3104	12.2885	-0.652069	5e-05	0.000771271
WDR67	P26766	XLOC_360544	NM_145647	8:124083623-124164392	Yes	No	22.7971	14.5078	-0.652022	0.00035	0.00429727
SPRY4	P23247	XLOC_308030	NM_001127496	5:141689991-141704620	Yes	No	9.0193	5.74188	-0.651492	5e-05	0.000771271
TAOK1	P11667	XLOC_135243	NM_020791	17:27717942-27879062	No	Yes	13.9312	8.87295	-0.650834	0.00175	0.0174251
HTATSF1	P29131	XLOC_399148	NM_001163280,NM_014500	X:135579237-135594503	No	No	33.4705	21.3631	-0.647769	5e-05	0.000771271
PSMA1	P5629	XLOC_061897	NM_002786	11:14526405-14665180	No	No	48.2599	30.8077	-0.647534	5e-05	0.000771271
SEPT11	P21266	XLOC_273203	NM_018243	4:77870776-77960548	No	No	21.9762	14.0348	-0.646933	0.0001	0.00143179
CCT8	P18508	XLOC_227033	NM_006585	21:30428647-30446010	No	Yes	82.1103	52.4616	-0.646301	5e-05	0.000771271
SPIN1	P27576	XLOC_388216	NM_006717	9:91003296-91093778	No	Yes	10.755	6.87629	-0.645305	0.00175	0.0174251
CNN3	P2311	XLOC_020793	NM_001839	1:95362506-95392735	No	No	49.8085	31.8599	-0.64465	5e-05	0.000771271
TIFA	P21937	XLOC_282537	NM_052864	4:113196781-113207059	Yes	No	6.10558	3.90638	-0.644296	0.0005	0.00589527
FEM1C	P23114	XLOC_306658	NM_020177	5:114856607-114880591	No	No	20.5834	13.1803	-0.643098	0.0001	0.00143179
CAPN7	P19402	XLOC_232677	NM_014296	3:15247732-15294460	No	No	9.3061	5.95991	-0.642886	0.0025	0.0234228
UBXN2B	P26615	XLOC_347251	NM_001077619	8:59323822-59364060	No	No	6.58241	4.21634	-0.642625	5e-05	0.000771271
NUP153	P24284	XLOC_320458	NM_005124	6:17614892-17706818	Yes	Yes	46.3152	29.6716	-0.642403	5e-05	0.000771271
SERINC3	P18143	XLOC_218628	NM_006811,NM_198941	20:43124863-43150966	No	No	71.0317	45.5198	-0.641969	0.0004	0.00484722
UBE2A	P29062	XLOC_398546	NM_003336	X:118708498-118718379	No	Yes	15.5051	9.93786	-0.641736	0.0036	0.0319086
UBE2C	P17774	XLOC_211410	NM_007019	20:44440227-44447989	No	No	29.1803	18.7276	-0.639829	0.0043	0.0368496
MRPL32	P25171	XLOC_329175	NM_031903	7:42971938-42977513	No	No	47.8818	30.7303	-0.639816	5e-05	0.000771271
NEIL3	P21533	XLOC_276491	NM_018248	4:178230990-178284092	No	No	25.6627	16.4925	-0.637863	5e-05	0.000771271
GFM1	P19983	XLOC_244283	NM_024996	3:158362314-158458225	No	No	12.0474	7.74642	-0.63712	0.00455	0.0385191
NAA38	P25519	XLOC_333956	NM_016200	7:117823203-117844093	No	Yes	6.4689	4.1616	-0.636382	0.00025	0.00322849
C16orf72	P10354	XLOC_126238	NM_014117	16:9185468-9213555	No	Yes	6.31647	4.06404	-0.636204	0.00105	0.011215
ACTN4	P14132	XLOC_163011	NM_004924	19:39138266-39235114	No	Yes	124.052	79.834	-0.63587	0.0018	0.0178339
GNA13	P12957	XLOC_145728	NM_006572	17:63004427-63052920	No	Yes	10.1206	6.51316	-0.635865	0.0013	0.0135737
WDR89	P9126	XLOC_113904	NM_001008726,NM_001258272,NM_080666	14:64059233-64118348	No	No	21.1847	13.6339	-0.635824	0.00035	0.00429727
N4BP1	P11172	XLOC_131452	NM_153029	16:48572110-48644120	Yes	No	12.039	7.74828	-0.635768	5e-05	0.000771271
FAM122A	P27523	XLOC_387648	NM_138333	9:71320615-71624091	Yes	No	5.13961	3.31103	-0.634379	0.0013	0.0135737
MED13L	P7847	XLOC_088010	NM_015335	12:116396380-116714991	Yes	Yes	22.0902	14.2311	-0.634359	5e-05	0.000771271
SNRPB2	P17566	XLOC_208338	NM_003092,NM_198220	20:16710608-16722417	No	No	64.5012	41.5586	-0.634179	5e-05	0.000771271
CSDA	P7256	XLOC_081530	NM_003651	12:10850066-10876141	No	No	5.88653	3.7965	-0.632747	0.0028	0.0258177
SENP5	P20127	XLOC_250046	NM_152699	3:196594726-196669464	Yes	Yes	28.4503	18.3496	-0.632695	0.00565	0.045857
NAMPT	P26174	XLOC_342607	NM_005746	7:105888731-105925638	No	No	41.7856	26.9626	-0.632046	5e-05	0.000771271
MARCKS	P24011	XLOC_317351	NM_002356	6:114178526-114184652	No	No	8.80976	5.68683	-0.631478	0.0001	0.00143179
SKP2	P22193	XLOC_288036	NM_005983	5:36103306-36184400	No	Yes	138.132	89.2311	-0.630429	0.0002	0.00265147
IL6ST	P22970	XLOC_302023	NM_002184	5:55230924-55290821	No	No	63.4615	41.0178	-0.629632	0.0003	0.00377638
CAT	P4692	XLOC_050977	NM_001752	11:34460471-34493607	No	No	17.2936	11.2078	-0.625735	0.00025	0.00322849
CLDN4	P25272	XLOC_331082	NM_001305	7:73245192-73247488	No	No	54.4679	35.3007	-0.625709	5e-05	0.000771271
B2M	P9458	XLOC_120163	NM_004048	15:45003684-45010357	No	Yes	61.0521	39.5753	-0.625441	0.0002	0.00265147
USP25	P18311	XLOC_221935	NM_013396	21:17102264-17253537	Yes	No	26.3036	17.0528	-0.625252	0.00155	0.0157597
UTP23	P26754	XLOC_358929	NM_032334	8:117777393-117788217	No	No	10.2999	6.68103	-0.624488	0.00065	0.00743161
ARID4B	P3137	XLOC_028810	NM_001206794,NM_016374	1:235330209-235491532	Yes	No	7.08823	4.59938	-0.623986	0.00135	0.0140432
CDR2	P11074	XLOC_130771	NM_001802	16:22356544-22386047	No	Yes	2.62542	1.70563	-0.622244	0.00555	0.0452558
QSER1	P4681	XLOC_050890	NM_001076786	11:32914791-33001814	No	Yes	10.179	6.61925	-0.620856	0.0033	0.0296257
NAP1L2	P29570	XLOC_401906	NM_021963	X:72432136-72434710	No	No	5.22805	3.40179	-0.619979	0.00165	0.0166071
APPL1	P19649	XLOC_236046	NM_012096	3:57261750-57326710	Yes	No	17.0227	11.0779	-0.619775	0.00025	0.00322849
BCAS2	P2404	XLOC_021420	NM_005872	1:115110180-115124265	No	No	40.3604	26.2855	-0.618673	0.00015	0.00206509
SEC22A	P19823	XLOC_241180	NM_012430	3:122920773-122992982	Yes	No	14.1079	9.19342	-0.61783	5e-05	0.000771271
PRICKLE1	P7388	XLOC_083155	NM_001144881,NM_001144882,NM_001144883,NM_153026	12:42850476-42983572	No	Yes	3.15907	2.05869	-0.617773	0.0018	0.0178339
MRPS30	P22223	XLOC_288692	NM_016640	5:44809026-44815618	Yes	No	41.5395	27.0856	-0.616958	0.0001	0.00143179
VPS41	P25886	XLOC_338408	NM_014396	7:38762359-38948800	No	No	7.56876	4.93839	-0.616016	0.00235	0.0221512
DUSP7	P20435	XLOC_254409	NM_001947	3:52082936-52090461	No	No	17.0209	11.1141	-0.614916	0.0001	0.00143179
NUP133	P3113	XLOC_028412	NM_018230	1:229577043-229644105	No	No	7.85342	5.1306	-0.614194	0.0017	0.0170122
TIMM8A	P29610	XLOC_402726	NM_004085	X:100596458-100603957	No	No	64.8577	42.3843	-0.613748	0.00085	0.00929209
ZNF420	P14112	XLOC_162968	NM_144689	19:37569381-37620651	No	No	3.73439	2.44138	-0.613176	0.00435	0.0371413
ARID2	P6609	XLOC_075296	NM_152641	12:46123619-46301819	Yes	Yes	19.4347	12.7115	-0.612501	0.0001	0.00143179
HSD17B7	P1199	XLOC_008382	NM_016371	1:162760495-162782608	No	No	5.30464	3.47011	-0.612273	0.00585	0.0471241
KNTC1	P7082	XLOC_080387	NM_014708	12:123011808-123112045	No	No	14.4221	9.44143	-0.611204	0.00475	0.0398977
EXOC2	P24221	XLOC_319124	NM_018303	6:485054-693141	No	Yes	7.79805	5.10734	-0.610541	0.0018	0.0178339
SMARCA5	P21447	XLOC_275307	NM_003601	4:144434615-144478642	No	No	12.9928	8.51292	-0.609986	5e-05	0.000771271
TDP2	P24303	XLOC_320979	NM_016614	6:24650204-24667115	No	No	57.2211	37.493	-0.609926	5e-05	0.000771271
CTPS	P441	XLOC_002890	NM_001905	1:41445006-41478235	No	No	30.9992	20.3128	-0.609842	5e-05	0.000771271
MGAT2	P8571	XLOC_099907	NM_002408	14:50087474-50102568	Yes	Yes	13.4294	8.80239	-0.609428	0.00215	0.0205575
POLR3K	P10878	XLOC_130089	NM_016310	16:96978-103632	Yes	No	63.0409	41.3445	-0.608593	0.0001	0.00143179
IFIT2	P3591	XLOC_037900	NM_001547	10:91061705-91069033	Yes	No	4.93508	3.2402	-0.606991	0.0014	0.0144663
RPF2	P24004	XLOC_317243	NM_032194	6:111302948-111347884	No	Yes	24.3579	15.9927	-0.606976	0.00345	0.0308533
INCENP	P4924	XLOC_052949	NM_001040694	11:61891444-61920811	No	No	15.4017	10.1124	-0.606964	0.00115	0.0121621
KIAA1737	P8754	XLOC_104892	NM_033426	14:77564577-77583630	No	No	13.1177	8.61613	-0.606403	0.0003	0.00377638
NEXN	P676	XLOC_004876	NM_001172309	1:78353313-78410025	No	No	30.4588	20.0089	-0.606217	0.00135	0.0140432
ZNF503	P4203	XLOC_046566	NM_032772	10:77157602-77177478	Yes	Yes	35.4832	23.3355	-0.60461	0.0004	0.00484722
CHST12	P25022	XLOC_327187	NM_001243794,NM_001243795,NM_018641	7:2443194-2474216	No	No	9.11575	5.99676	-0.604178	0.0005	0.00589527
LARS	P23264	XLOC_308170	NM_020117	5:145491252-145562294	No	Yes	23.0298	15.1523	-0.603965	0.00075	0.00838271
NUP107	P6846	XLOC_077316	NM_020401	12:69080648-69136473	No	No	13.2335	8.71139	-0.60322	0.00375	0.033091
SQLE	P26777	XLOC_360968	NM_003129	8:126010719-126034525	No	No	30.4026	20.0324	-0.601859	0.0001	0.00143179
WDR36	P22416	XLOC_293481	NM_139281	5:110427869-110466923	Yes	Yes	40.4098	26.6289	-0.601712	5e-05	0.000771271
DDA1	P13932	XLOC_162025	NM_024050	19:17420336-17445638	Yes	No	20.8633	13.7581	-0.600686	0.0002	0.00265147
RRAGC	P2044	XLOC_017599	NM_022157	1:39303805-39325429	Yes	No	32.0172	21.1367	-0.599097	5e-05	0.000771271
PNN	P8555	XLOC_098865	NM_002687	14:39643193-39653542	No	Yes	66.7438	44.0682	-0.598896	0.00015	0.00206509
SNX7	P752	XLOC_006029	NM_015976	1:99127235-99226061	No	No	16.745	11.0631	-0.597975	0.00105	0.011215
VBP1	P29248	XLOC_399799	NM_003372	X:154444700-154468098	Yes	No	30.2235	19.9733	-0.597598	5e-05	0.000771271
IDH3A	P9652	XLOC_121246	NM_005530	15:78441575-78462884	Yes	No	19.7481	13.0615	-0.596393	0.00205	0.0198186
TRIM8	P3717	XLOC_038330	NM_030912	10:104404251-104418076	No	No	7.76949	5.14363	-0.595033	0.00035	0.00429727
CENPW	P24055	XLOC_317786	NM_001012507	6:126661252-126669754	No	No	34.5407	22.8771	-0.594393	0.00185	0.0182258
PRSS35	P23948	XLOC_316340	NM_001170423,NM_153362	6:84222193-84235421	Yes	No	8.25842	5.48168	-0.591248	0.0007	0.00789976
CDK7	P22303	XLOC_289533	NM_001799	5:68530621-68573258	No	No	18.2189	12.0959	-0.590918	0.00155	0.0157597
C11orf58	P4628	XLOC_049770	NM_014267	11:16760147-16779901	No	No	126.746	84.236	-0.589431	0.0005	0.00589527
GCSH	P11346	XLOC_133580	NM_004483	16:81114577-81129980	No	No	285.945	190.157	-0.588547	0.0003	0.00377638
SKIL	P20011	XLOC_246092	NM_001248008,NM_005414	3:170075261-170115261	No	No	8.44465	5.62453	-0.586305	0.0008	0.00882846
FBN1	P9897	XLOC_124235	NM_000138	15:48700502-48937985	Yes	No	4.74354	3.1636	-0.584397	0.0019	0.0186264
CCDC6	P4115	XLOC_044343	NM_005436	10:61548505-61667659	Yes	Yes	13.8454	9.23453	-0.584296	0.0001	0.00143179
THOC3	P23377	XLOC_310584	NM_032361	5:175386533-175395545	No	No	9.2128	6.14686	-0.58379	0.00185	0.0182258
SEC24B	P21375	XLOC_274064	NM_001042734	4:110351118-110462685	No	No	27.9487	18.6522	-0.583435	0.0062	0.0493455
METTL14	P21396	XLOC_274370	NM_020961	4:119606445-119633004	No	No	9.71708	6.48763	-0.582831	0.0049	0.040936
TERF2IP	P10775	XLOC_129040	NM_018975	16:75681634-75691341	No	Yes	44.0686	29.4275	-0.582586	0.00015	0.00206509
ONECUT2	P13298	XLOC_152401	NM_004852	18:55102916-55158530	No	Yes	1.94987	1.30215	-0.582482	0.00015	0.00206509
KAT6A	P27021	XLOC_366877	NM_001099412,NM_001099413,NM_006766	8:41786996-41909505	No	Yes	21.8212	14.587	-0.581047	0.00025	0.00322849
NGDN	P8479	XLOC_097035	NM_001042635	14:23938897-23947402	No	No	8.09311	5.41339	-0.580162	0.00515	0.0426418
BHLHE40	P19325	XLOC_231857	NM_003670	3:5021096-5027198	No	No	9.77954	6.54194	-0.580048	0.00225	0.0213673
TBK1	P6827	XLOC_077021	NM_013254	12:64845319-64896579	No	Yes	13.2328	8.85645	-0.579318	0.00065	0.00743161
AIMP1	P21364	XLOC_273985	NM_001142416	4:106967232-107270381	No	No	15.4951	10.3745	-0.57877	0.00525	0.0433156
FOXJ3	P2076	XLOC_017849	NM_001198850,NM_001198851,NM_014947	1:42642164-42801548	Yes	Yes	37.8564	25.362	-0.577869	0.00395	0.0344853
POFUT1	P17631	XLOC_209861	NM_015352	20:30795663-30826735	Yes	Yes	44.4581	29.8189	-0.576219	0.00025	0.00322849
NFE2L3	P25100	XLOC_328437	NM_004289	7:26191841-26228754	No	No	11.0383	7.40814	-0.575335	0.0002	0.00265147
BARD1	P17336	XLOC_204216	NM_000465	2:215590990-215674446	No	No	26.8611	18.028	-0.575279	0.0009	0.00976224
HELZ	P12962	XLOC_145954	NM_014877	17:65066068-65241319	No	Yes	13.4628	9.03815	-0.574879	0.0008	0.00882846
SMNDC1	P4368	XLOC_047972	NM_005871	10:112052706-112064707	No	No	17.1401	11.5111	-0.57435	0.0023	0.0217681
PTGES3	P7579	XLOC_084405	NM_006601	12:57057124-57082078	Yes	No	62.038	41.6684	-0.574198	0.0004	0.00484722
HNRNPH1	P23417	XLOC_310894	NM_001257293,NM_005520	5:179040565-179051607	No	No	156.028	104.862	-0.573313	0.00035	0.00429727
CKAP2	P8072	XLOC_091000	NM_018204	13:53029494-53051835	No	Yes	99.4849	66.8935	-0.572612	0.0029	0.0265817
TTF1	P28460	XLOC_393573	NM_007344	9:135250936-135282238	No	No	7.49996	5.04454	-0.57216	0.0061	0.0488
MON2	P6823	XLOC_076870	NM_015026	12:62858593-62997214	Yes	No	11.6908	7.86519	-0.57182	0.00075	0.00838271
PAK2	P20126	XLOC_250033	NM_002577	3:196466727-196560152	Yes	Yes	119.13	80.1552	-0.571669	0.00175	0.0174251
ACTR3	P16085	XLOC_179078	NM_005721	2:114647043-114720831	No	No	101.007	67.9688	-0.571511	0.0002	0.00265147
TOR1A	P28444	XLOC_393513	NM_000113	9:132575220-132586441	No	Yes	9.1764	6.17765	-0.57087	0.001	0.010755
SMC6	P16622	XLOC_190300	NM_001142286,NM_024624	2:17844698-17935096	Yes	No	26.2471	17.6709	-0.570783	0.00045	0.00536923
PTP4A2	P1973	XLOC_017026	NM_080391	1:32372020-32403988	No	No	121.223	81.6574	-0.570008	0.00545	0.0446491
TBX3	P7845	XLOC_087858	NM_005996	12:115108058-115121969	No	Yes	6.84835	4.61441	-0.56961	0.00195	0.0190231
DDX52	P12604	XLOC_142297	NM_007010	17:35972362-36003493	Yes	Yes	11.1519	7.51716	-0.56903	0.0003	0.00377638
TRAF6	P5725	XLOC_063207	NM_004620,NM_145803	11:36505093-36532033	No	Yes	4.05926	2.73654	-0.568864	0.00225	0.0213673
HSDL1	P11354	XLOC_133724	NM_031463	16:84154990-84178800	No	No	5.69405	3.83877	-0.568811	0.00485	0.0406399
FAM84A	P15637	XLOC_171520	NM_145175	2:14772739-14781094	No	No	9.5208	6.42094	-0.568298	0.00075	0.00838271
TM9SF2	P8123	XLOC_092459	NM_004800	13:100153727-100215276	No	No	56.9374	38.4095	-0.567913	0.0003	0.00377638
SS18	P13419	XLOC_157182	NM_005637	18:23596197-23671174	Yes	No	41.5951	28.064	-0.567693	0.0052	0.0429793
NIPA1	P9774	XLOC_122364	NM_001142275	15:23042655-23086843	No	Yes	39.0435	26.3552	-0.566995	0.0062	0.0493455
DCAF6	P1224	XLOC_008712	NM_001017977	1:167885912-168045083	No	No	22.5994	15.2652	-0.566038	0.00495	0.0412549
TM7SF3	P7351	XLOC_082191	NM_016551	12:27124039-27167400	No	No	18.6785	12.6191	-0.56577	0.00065	0.00743161
WDFY1	P17394	XLOC_204930	NM_020830	2:224740064-224810052	No	No	28.3588	19.1623	-0.565526	0.00025	0.00322849
EPHA2	P1824	XLOC_016149	NM_004431	1:16450719-16482582	Yes	Yes	69.1995	46.8204	-0.563624	0.00055	0.00639833
UNG	P6980	XLOC_079423	NM_080911	12:109535398-109548798	No	No	19.5487	13.2319	-0.563052	0.0014	0.0144663
GREB1L	P13189	XLOC_150817	NM_001142966	18:18822171-19105455	No	No	5.32037	3.60143	-0.562957	0.0016	0.016209
TPR	P2919	XLOC_024400	NM_003292	1:185703682-186446655	No	No	10.952	7.41461	-0.562752	0.00145	0.0148838
STX6	P2896	XLOC_024348	NM_005819	1:180942175-180992046	Yes	No	5.72959	3.88649	-0.559964	0.0014	0.0144663
PCF11	P5180	XLOC_055491	NM_015885	11:82867109-82961596	No	No	7.05345	4.78718	-0.559153	0.00455	0.0385191
BICD2	P28214	XLOC_392319	NM_015250	9:95473644-95527083	No	No	11.2144	7.61157	-0.559086	0.0008	0.00882846
FGD6	P7723	XLOC_086656	NM_018351	12:95470524-95611240	Yes	No	3.28766	2.23191	-0.558782	0.0007	0.00789976
RAB27B	P13293	XLOC_152230	NM_004163	18:52495382-52562747	No	No	3.09531	2.10243	-0.558026	0.00485	0.0406399
CLK4	P23412	XLOC_310832	NM_020666	5:178029664-178054054	No	Yes	6.85499	4.65724	-0.557679	0.00315	0.0285175
GTF2E2	P26973	XLOC_366529	NM_002095	8:30436030-30515738	Yes	Yes	29.4895	20.0414	-0.557218	0.0003	0.00377638
ISCA1	P28183	XLOC_392104	NM_030940	9:88879453-88897627	Yes	No	33.8243	23.0077	-0.555943	0.00015	0.00206509
CCDC132	P25355	XLOC_332303	NM_017667	7:92861652-92990435	Yes	Yes	5.2545	3.5779	-0.55444	0.00425	0.0365108
CCNI	P21809	XLOC_281544	NM_006835	4:77968384-77997408	No	No	24.0966	16.4141	-0.553894	0.0002	0.00265147
ZNF192	P23595	XLOC_313414	NM_006298	6:28109332-28127544	Yes	Yes	27.7637	18.9124	-0.553867	0.00435	0.0371413
CEP104	P1739	XLOC_015359	NM_014704	1:3728470-3801993	No	No	9.08118	6.18722	-0.553588	0.00195	0.0190231
SLC39A14	P26466	XLOC_346325	NM_001128431,NM_001135153	8:22224761-22291640	Yes	Yes	23.6455	16.112	-0.55343	0.0002	0.00265147
ATP6AP2	P28724	XLOC_396111	NM_005765	X:40440215-40465888	No	No	87.3829	59.5623	-0.552952	0.0002	0.00265147
FDFT1	P26427	XLOC_346135	NM_004462	8:11659902-11697005	No	No	7.01986	4.78747	-0.552179	0.00425	0.0365108
NT5DC3	P7766	XLOC_087079	NM_001031701	12:104166080-104234975	Yes	No	4.13924	2.82402	-0.551616	0.001	0.010755
GBP3	P2281	XLOC_020430	NM_018284	1:89472352-89488693	No	No	9.80772	6.69815	-0.550155	0.0032	0.0288952
PSMD12	P12963	XLOC_145981	NM_002816	17:65333729-65362894	No	Yes	114.388	78.1679	-0.549288	0.00055	0.00639833
HMGB2	P22077	XLOC_284696	NM_001130688,NM_001130689,NM_002129	4:174252526-174255595	No	No	200.342	136.92	-0.549132	0.00055	0.00639833
CAPZA1	P846	XLOC_006507	NM_006135	1:113162074-113214241	Yes	Yes	78.1545	53.4189	-0.548979	0.00015	0.00206509
SMAD5	P22511	XLOC_294757	NM_001001419,NM_001001420,NM_005903	5:135465202-135518563	No	No	27.7783	18.9903	-0.548696	0.0002	0.00265147
RND3	P17103	XLOC_199943	NM_001254738,NM_005168	2:151324685-151344209	No	Yes	17.4912	11.9595	-0.548472	0.0056	0.0455306
IDH1	P17325	XLOC_203950	NM_005896	2:209100952-209119860	No	No	13.4292	9.18945	-0.547323	0.00425	0.0365108
FAF2	P22793	XLOC_297621	NM_014613	5:175875355-175937624	No	No	49.0076	33.5393	-0.547153	0.0006	0.00694527
C12orf35	P6578	XLOC_074699	NM_018169	12:32112352-32146043	No	No	4.43921	3.03834	-0.54702	0.00075	0.00838271
HNRNPF	P4023	XLOC_041569	NM_001098204,NM_001098205,NM_001098206,NM_001098207,NM_001098208,NM_004966	10:43881064-43904696	No	Yes	74.5515	51.0315	-0.546849	0.0004	0.00484722
ZNF280C	P29737	XLOC_403601	NM_017666	X:129336672-129402922	No	Yes	23.8543	16.3368	-0.546124	0.0003	0.00377638
CLPTM1L	P22855	XLOC_298211	NM_030782	5:1317999-1345002	No	No	30.3187	20.775	-0.545359	0.00045	0.00536923
MRPS10	P24581	XLOC_322548	NM_018141	6:42174240-42185633	No	Yes	22.9853	15.7524	-0.54514	0.0018	0.0178339
MEGF9	P28336	XLOC_393186	NM_001080497	9:123363195-123476765	No	No	2.19779	1.50734	-0.544049	0.0044	0.0374765
GJA1	P24032	XLOC_317621	NM_000165	6:121756744-121770873	No	Yes	8.70513	5.97496	-0.542937	0.0015	0.0153407
SFPQ	P2003	XLOC_017284	NM_005066	1:35641732-35659018	No	Yes	122.52	84.097	-0.542891	0.00295	0.0269692
AMFR	P11196	XLOC_131875	NM_001144	16:56395363-56459450	No	No	8.34002	5.74614	-0.537458	0.0012	0.0126335
ERCC4	P10367	XLOC_126346	NM_005236	16:14014013-14046205	No	Yes	4.2067	2.89973	-0.53677	0.00145	0.0148838
MBD2	P13516	XLOC_158232	NM_003927	18:51677970-51751158	No	No	24.9701	17.2221	-0.535941	0.00065	0.00743161
TNKS2	P3604	XLOC_038003	NM_025235	10:93558150-93625232	Yes	No	4.81017	3.3197	-0.535035	0.00165	0.0166071
PRPS2	P28631	XLOC_395316	NM_002765	X:12809473-12843029	No	No	11.7018	8.08045	-0.534223	0.0014	0.0144663
CD9	P6419	XLOC_073083	NM_001769	12:6309481-6347437	No	No	12.5901	8.698	-0.533534	0.00545	0.0446491
ANKRD33B	P22165	XLOC_286070	NM_001164440	5:10564434-10657928	No	No	4.60516	3.18342	-0.532674	0.001	0.010755
PSMB3	P11743	XLOC_135532	NM_002795	17:36909001-36920478	No	No	63.8346	44.1429	-0.532157	0.0003	0.00377638
FAM123B	P29516	XLOC_401690	NM_152424	X:63404996-63425624	No	Yes	2.80878	1.94369	-0.531145	0.0011	0.0116776
NUAK1	P7775	XLOC_087233	NM_014840	12:106457124-106533811	Yes	Yes	2.38299	1.65045	-0.529913	0.00325	0.0292521
YWHAQ	P16609	XLOC_189136	NM_006826	2:9724105-9771106	No	No	219.61	152.199	-0.528985	0.00175	0.0174251
OXSR1	P19476	XLOC_234572	NM_005109	3:38206805-38296979	Yes	No	9.45544	6.55318	-0.528949	0.00535	0.0440366
GINS1	P17609	XLOC_209546	NM_021067	20:25388110-25430090	No	Yes	12.283	8.51335	-0.528864	0.00065	0.00743161
UCK2	P1210	XLOC_008595	NM_012474	1:165796718-165882460	No	No	27.5553	19.1009	-0.528689	0.00035	0.00429727
GOLGA5	P8799	XLOC_105944	NM_005113	14:93260649-93306304	No	No	18.1956	12.6182	-0.528084	0.00105	0.011215
MAPRE1	P17641	XLOC_209919	NM_012325	20:31407698-31438211	No	No	95.5498	66.2651	-0.528004	0.00065	0.00743161
ORC2	P17283	XLOC_203569	NM_006190	2:201774727-201830262	No	No	35.606	24.7061	-0.527253	0.0046	0.0388247
MYO1B	P16310	XLOC_184513	NM_001130158,NM_001161819	2:192110106-192290286	Yes	No	53.9669	37.4654	-0.526516	0.0033	0.0296257
TP53BP2	P3075	XLOC_027680	NM_001031685	1:223967594-224033674	No	No	9.48446	6.58441	-0.526511	0.002	0.0194429
BCLAF1	P24887	XLOC_326006	NM_014739	6:136578000-136611192	No	Yes	36.8444	25.5788	-0.526497	0.0044	0.0374765
TOP2A	P12651	XLOC_142404	NM_001067	17:38544766-38574208	No	No	46.2683	32.1285	-0.52617	0.00165	0.0166071
SIM2	P18364	XLOC_224058	NM_005069	21:38071753-38362545	No	No	34.9573	24.2791	-0.525879	0.0039	0.034177
ANKRD36B	P16970	XLOC_196356	NM_025190	2:98120609-98206428	No	No	12.3242	8.56324	-0.525265	0.00355	0.0315455
PPP1CC	P7821	XLOC_087562	NM_002710	12:111157612-111180783	No	Yes	58.6313	40.7477	-0.524952	0.00085	0.00929209
HCCS	P28622	XLOC_395299	NM_001122608,NM_001171991,NM_005333	X:11129405-11141204	No	Yes	17.68	12.2874	-0.524939	0.00145	0.0148838
MKLN1	P25583	XLOC_334856	NM_013255	7:130794854-131181398	Yes	Yes	5.78497	4.02523	-0.523238	0.005	0.0415724
ZNF791	P13860	XLOC_161588	NM_153358	19:12721719-12745551	No	No	24.4155	16.9936	-0.522806	0.00545	0.0446491
TXN	P28286	XLOC_392894	NM_003329	9:113006091-113018920	No	No	20.5413	14.2974	-0.522775	0.005	0.0415724
SLU7	P23353	XLOC_309435	NM_006425	5:159828145-159847159	No	Yes	23.6948	16.4928	-0.522734	0.00055	0.00639833
TIMM17A	P1380	XLOC_010250	NM_006335	1:201924618-201939789	No	No	33.2941	23.1791	-0.522442	0.00455	0.0385191
PSMB2	P2005	XLOC_017308	NM_002794	1:36038970-36107541	Yes	Yes	61.554	42.861	-0.522187	0.00215	0.0205575
NDUFS4	P22232	XLOC_288983	NM_002495	5:52856270-52979172	No	Yes	30.5239	21.2726	-0.520943	0.00545	0.0446491
COPS7A	P6429	XLOC_073110	NM_001164093,NM_001164094,NM_001164095,NM_016319	12:6831941-6841229	No	No	10.383	7.23667	-0.520825	0.0062	0.0493455
EBAG9	P26753	XLOC_356998	NM_004215,NM_198120	8:110551928-110577391	No	No	13.2815	9.26085	-0.520202	0.0029	0.0265817
ZYG11B	P556	XLOC_003560	NM_024646	1:53192130-53293013	No	Yes	25.5601	17.8304	-0.519554	0.00055	0.00639833
CDC42SE1	P2524	XLOC_022216	NM_001038707,NM_020239	1:151009028-151032125	No	No	14.7989	10.3337	-0.518133	0.0052	0.0429793
NT5DC1	P24012	XLOC_317455	NM_152729	6:116421960-116567481	Yes	No	10.031	7.00623	-0.517755	0.0034	0.0304452
TMEM41B	P5607	XLOC_061517	NM_015012	11:9302200-9336315	No	No	8.32446	5.81637	-0.517238	0.00495	0.0412549
TMEM230	P17989	XLOC_214715	NM_001009924,NM_001009925,NM_014145	20:5080483-5093733	No	No	86.8569	60.7144	-0.516602	0.0015	0.0153407
CLGN	P21989	XLOC_283547	NM_001130675,NM_004362	4:141308717-141349110	No	No	33.0517	23.1045	-0.516551	0.00085	0.00929209
IQGAP1	P9725	XLOC_121673	NM_003870	15:90931472-91045475	No	No	42.5459	29.7492	-0.516169	0.00155	0.0157597
FAM20B	P1278	XLOC_009497	NM_014864	1:178995073-179045702	No	No	4.18653	2.92837	-0.515657	0.00195	0.0190231
MRPL34	P13931	XLOC_162024	NM_023937	19:17416476-17417652	No	No	71.3427	49.959	-0.514021	0.00105	0.011215
SOS1	P16736	XLOC_192469	NM_005633	2:39208489-39347604	No	No	10.6862	7.48645	-0.513395	0.00185	0.0182258
DSTN	P17572	XLOC_208410	NM_006870	20:17549944-17589193	No	No	219.915	154.095	-0.513126	0.00295	0.0269692
AURKAIP1	P1697	XLOC_015110	NM_001127229,NM_001127230,NM_017900	1:1309109-1310818	No	No	143.949	100.934	-0.512146	0.00115	0.0121621
SUMO1	P17297	XLOC_203634	NM_001005781,NM_003352	2:203070902-203103322	No	No	55.4236	38.8695	-0.511862	0.00215	0.0205575
SCARB2	P21805	XLOC_281529	NM_005506	4:77079891-77135052	No	No	25.6758	18.0206	-0.510762	0.00555	0.0452558
UBTD2	P23367	XLOC_310210	NM_152277	5:171636649-171710795	No	Yes	12.5782	8.83492	-0.509637	0.0013	0.0135737
ZNF395	P26962	XLOC_366449	NM_018660	8:28203101-28243977	No	No	3.65703	2.56974	-0.50905	0.0046	0.0388247
SCD	P3678	XLOC_038232	NM_005063	10:102106771-102124588	No	No	47.5592	33.4705	-0.506834	0.00145	0.0148838
SEPHS1	P3915	XLOC_039507	NM_012247	10:13358927-13390298	Yes	No	8.01901	5.64547	-0.50633	0.0062	0.0493455
DNAJA1	P27442	XLOC_387072	NM_001539	9:33025057-33039997	No	No	269.654	189.885	-0.505983	0.00425	0.0365108
CLPX	P9993	XLOC_124717	NM_006660	15:65442783-65477563	No	No	7.21063	5.09158	-0.502012	0.004	0.0349
ZNF264	P14523	XLOC_164695	NM_003417	19:57683643-57747125	No	Yes	6.4894	4.5903	-0.499497	0.00275	0.0253734
DDX10	P5255	XLOC_057964	NM_004398	11:108535815-108811729	No	Yes	39.8885	28.2355	-0.498463	0.00165	0.0166071
KPNA6	P356	XLOC_002123	NM_012316	1:32573643-32642611	Yes	Yes	12.8343	9.08758	-0.498037	0.00245	0.0230162
UTP11L	P410	XLOC_002610	NM_016037	1:38478383-38490497	No	Yes	32.8584	23.2716	-0.497692	0.0013	0.0135737
STK17A	P25173	XLOC_329199	NM_004760	7:43622690-43769180	Yes	No	37.7207	26.7318	-0.496799	0.006	0.0481933
DYNC1LI1	P20241	XLOC_252802	NM_016141	3:32567462-32612366	No	No	11.7121	8.30163	-0.496533	0.00245	0.0230162
NDUFA9	P6412	XLOC_073053	NM_005002	12:4758263-4796720	No	No	21.0447	14.92	-0.496209	0.0034	0.0304452
HAT1	P16239	XLOC_182910	NM_003642	2:172778934-172848600	No	No	46.6533	33.0762	-0.496186	0.002	0.0194429
PPDPF	P17893	XLOC_213775	NM_024299	20:62152132-62153524	No	No	559.015	396.35	-0.496112	0.00615	0.0490875
NBN	P27155	XLOC_373231	NM_002485	8:90945152-90996899	No	Yes	24.1784	17.1571	-0.494913	0.002	0.0194429
RBM8A	P891	XLOC_007037	NM_005105	1:145507556-145516076	No	Yes	22.8927	16.2565	-0.493871	0.00135	0.0140432
PIP4K2A	P3949	XLOC_039690	NM_005028	10:22822741-23003503	No	No	12.4611	8.85261	-0.493257	0.00185	0.0182258
CDC45	P18676	XLOC_228779	NM_003504	22:19467413-19508135	No	No	20.0864	14.2846	-0.491758	0.0036	0.0319086
TIMMDC1	P19790	XLOC_240842	NM_016589	3:119217318-119243128	No	No	71.5651	50.9525	-0.490103	0.0014	0.0144663
ST13	P19225	XLOC_231210	NM_003932	22:41220600-41252687	Yes	Yes	60.2574	42.9573	-0.488235	0.00185	0.0182258
FUBP1	P2252	XLOC_019808	NM_003902	1:78413590-78445565	No	No	69.4803	49.5327	-0.488223	0.0038	0.0334266
DUSP4	P26970	XLOC_366466	NM_001394	8:29190578-29208267	Yes	No	21.6926	15.4934	-0.485549	0.0018	0.0178339
TRAPPC11	P21539	XLOC_276765	NM_021942	4:184580419-184634747	No	No	6.91482	4.93979	-0.485242	0.00495	0.0412549
RP9	P25867	XLOC_338210	NM_203288	7:33134409-33149002	No	No	10.6932	7.64075	-0.484907	0.00585	0.0471241
DLGAP5	P9100	XLOC_111990	NM_014750	14:55595934-55659746	No	No	54.0599	38.6457	-0.484251	0.00435	0.0371413
SSR3	P20793	XLOC_262563	NM_007107	3:156257928-156272973	Yes	Yes	118.015	84.368	-0.484202	0.00325	0.0292521
MYC	P26781	XLOC_361895	NM_002467	8:128748247-128754770	No	Yes	52.0949	37.2462	-0.484049	0.0023	0.0217681
TMEM199	P11655	XLOC_135197	NM_152464	17:26684626-26691031	No	Yes	17.9202	12.8173	-0.483494	0.00625	0.0497151
UTP15	P22339	XLOC_289662	NM_032175	5:72861574-72879289	No	Yes	23.6395	16.9291	-0.481694	0.0051	0.0423282
ENPP1	P24072	XLOC_317934	NM_006208	6:132129155-132216295	Yes	No	9.10834	6.53642	-0.478687	0.0017	0.0170122
DNAJB11	P20078	XLOC_248401	NM_016306	3:186288466-186303589	No	No	62.1688	44.6266	-0.478287	0.00165	0.0166071
USP24	P2195	XLOC_018524	NM_015306	1:55532031-55683133	No	Yes	6.22509	4.46871	-0.478236	0.00175	0.0174251
PHLPP1	P13322	XLOC_152826	NM_194449	18:60382671-60647785	No	No	3.32426	2.38749	-0.477539	0.00605	0.0484834
AMOTL2	P20710	XLOC_260177	NM_016201	3:134071430-134093454	No	No	9.05572	6.50744	-0.476739	0.0031	0.0281928
RFX7	P9945	XLOC_124430	NM_022841	15:56382730-56535503	No	Yes	8.03727	5.77794	-0.47615	0.00365	0.0323107
ZBTB33	P29071	XLOC_398578	NM_001184742,NM_006777	X:119384606-119392251	No	Yes	15.1668	10.9035	-0.476125	0.0017	0.0170122
MOCS2	P22954	XLOC_301935	NM_176806	5:52393894-52405598	Yes	No	192.617	138.554	-0.475287	0.0016	0.016209
CWF19L2	P6180	XLOC_069958	NM_152434	11:107196704-107328572	No	Yes	18.3224	13.1806	-0.475192	0.00575	0.0464257
SASS6	P2318	XLOC_020949	NM_194292	1:100549101-100598511	Yes	Yes	6.62507	4.77308	-0.473015	0.00465	0.0391993
SEL1L	P9229	XLOC_115843	NM_005065	14:81937890-82000205	Yes	Yes	10.3588	7.4639	-0.472855	0.00375	0.033091
PGRMC1	P29059	XLOC_398531	NM_006667	X:118370210-118378429	No	No	73.9338	53.3047	-0.471971	0.0015	0.0153407
ANP32B	P27612	XLOC_388519	NM_006401	9:100745488-100778224	No	No	72.2952	52.2909	-0.46734	0.0024	0.0226073
ZDHHC9	P29730	XLOC_403584	NM_001008222,NM_016032	X:128937263-128977910	Yes	No	13.1917	9.54178	-0.4673	0.00275	0.0253734
SEC22B	P882	XLOC_006972	NM_004892	1:145096219-145119507	No	No	60.1803	43.5474	-0.466705	0.00315	0.0285175
HMGN4	P23578	XLOC_313183	NM_006353	6:26538302-26547167	No	Yes	55.7033	40.3463	-0.465326	0.00455	0.0385191
TOP2B	P20224	XLOC_252233	NM_001068	3:25469753-25706631	No	No	41.9567	30.403	-0.464688	0.00575	0.0464257
MRPL3	P20700	XLOC_260076	NM_007208	3:131181044-131221860	Yes	No	49.6138	36.107	-0.458463	0.00255	0.0237955
ACBD3	P3092	XLOC_027897	NM_022735	1:226332379-226374423	No	No	29.0104	21.1267	-0.457503	0.0019	0.0186264
BAG2	P23904	XLOC_315579	NM_004282	6:57035884-57051033	No	Yes	17.2305	12.5483	-0.457473	0.0059	0.047472
SEPT7	P25152	XLOC_328852	NM_001011553	7:35840595-35946715	No	No	46.3417	33.7551	-0.457205	0.00245	0.0230162
RRS1	P26634	XLOC_347662	NM_015169	8:67331821-67344337	No	No	56.7563	41.3663	-0.456325	0.00555	0.0452558
ANXA1	P27542	XLOC_387736	NM_000700	9:75766780-75785307	No	No	39.0594	28.4822	-0.455609	0.00305	0.0277924
BHLHE41	P7348	XLOC_082108	NM_030762	12:26270317-26280535	No	Yes	20.8245	15.2228	-0.452048	0.0053	0.0436765
STXBP1	P27761	XLOC_389452	NM_001032221	9:130374485-130456666	Yes	No	16.3608	11.9681	-0.451049	0.005	0.0415724
TIPARP	P19969	XLOC_244106	NM_001184717,NM_001184718,NM_015508	3:156390959-156424557	No	Yes	23.3464	17.1087	-0.44847	0.0037	0.0326911
CXorf56	P29684	XLOC_403203	NM_022101	X:118670267-118699644	No	No	25.9863	19.0437	-0.448437	0.00455	0.0385191
NARS	P13535	XLOC_158434	NM_004539	18:55267888-55289377	No	Yes	64.3309	47.1478	-0.448321	0.00325	0.0292521
CHCHD2	P25959	XLOC_339668	NM_016139	7:56169265-56174187	No	No	133.129	97.6972	-0.446436	0.00395	0.0344853
VAPB	P17839	XLOC_213163	NM_004738	20:56964165-57028171	No	Yes	30.8303	22.6473	-0.44501	0.0055	0.0450059
RBM3	P28775	XLOC_396433	NM_006743	X:48432740-48439553	No	No	56.2798	41.3609	-0.44435	0.0056	0.0455306
TM4SF1	P20763	XLOC_261359	NM_014220	3:149086804-149095568	Yes	No	176.428	129.706	-0.443834	0.00435	0.0371413
E2F8	P5671	XLOC_062181	NM_001256371,NM_001256372,NM_024680	11:19245609-19263202	Yes	No	6.82835	5.02347	-0.442853	0.0061	0.0488
ATXN1L	P10759	XLOC_128763	NM_001137675	16:71879893-71891236	No	No	6.41323	4.72655	-0.440264	0.0039	0.034177
BNIP3L	P26498	XLOC_346480	NM_004331	8:26240464-26271467	Yes	No	35.4385	26.1454	-0.43876	0.0041	0.0355724
EML4	P15761	XLOC_174310	NM_019063	2:42396489-42559953	No	No	18.7811	13.859	-0.438458	0.0033	0.0296257
VCPIP1	P27086	XLOC_367587	NM_025054	8:67540469-67579534	Yes	Yes	21.9106	16.2333	-0.432673	0.0038	0.0334266
DNAJC21	P22188	XLOC_287967	NM_001012339	5:34929697-34959106	No	No	17.1651	12.7216	-0.432198	0.00405	0.0352701
IARS	P28203	XLOC_392292	NM_002161,NM_013417	9:94972624-95056038	No	Yes	29.1845	21.6304	-0.432142	0.00485	0.0406399
ADAMTS1	P18502	XLOC_226781	NM_006988	21:28208605-28217728	Yes	Yes	8.00698	5.93901	-0.431036	0.0063	0.0499705
ELOVL5	P24652	XLOC_323353	NM_021814	6:53132195-53213977	Yes	No	48.3578	35.8852	-0.43036	0.00565	0.045857
SEC63	P24769	XLOC_325145	NM_007214	6:108188959-108279482	No	No	21.9958	16.3274	-0.429933	0.00465	0.0391993
TMED10	P9203	XLOC_115496	NM_006827	14:75598170-75643349	No	No	84.306	62.6007	-0.429457	0.0058	0.0468023
KIF11	P3607	XLOC_038024	NM_004523	10:94352521-94415963	Yes	No	28.9725	21.7032	-0.416776	0.0057	0.0461555
METAP2	P6902	XLOC_078571	NM_006838	12:95867821-95909613	No	Yes	41.7721	31.3301	-0.41499	0.00525	0.0433156
GTPBP4	P3206	XLOC_029885	NM_012341	10:1034348-1063799	No	Yes	31.4325	23.5873	-0.414247	0.00605	0.0484834
CHST10	P16987	XLOC_196466	NM_004854	2:101008321-101034130	No	No	15.0677	20.1143	0.416762	0.00515	0.0426418
ID1	P17618	XLOC_209790	NM_002165	20:30193085-30198066	No	No	79.0739	110.267	0.479728	0.00235	0.0221512
FIGN	P17151	XLOC_200841	NM_018086	2:164460350-164593364	No	No	8.31301	11.8035	0.505772	0.0054	0.0443958
ADAMTS15	P5425	XLOC_060496	NM_139055	11:130318868-130346607	No	No	1.54129	2.23622	0.536924	0.00415	0.0358502
C20orf111	P18141	XLOC_218593	NM_016470	20:42824580-42839546	No	No	15.4188	22.555	0.548757	0.0006	0.00694527
MED9	P11599	XLOC_134952	NM_018019	17:17380299-17396534	No	No	2.55989	3.84813	0.588076	0.00575	0.0464257
MED26	P14913	XLOC_166716	NM_004831	19:16685717-16739015	No	No	3.92003	5.9578	0.603915	0.00015	0.00206509
MED18	P320	XLOC_001768	NM_001127350,NM_017638	1:28655512-28662478	No	No	3.06721	4.80053	0.646267	0.00415	0.0358502
CCDC71	P20369	XLOC_254203	NM_022903	3:49198600-49205960	No	No	7.56755	11.9294	0.656623	0.0001	0.00143179
TRIB1	P26779	XLOC_360997	NM_025195	8:126442562-126450644	No	Yes	10.8062	17.0681	0.659443	5e-05	0.000771271
TMEM145	P14207	XLOC_163185	NM_173633	19:42817476-42829214	No	No	3.31104	5.28879	0.675653	0.00205	0.0198186
RIPK4	P18593	XLOC_228087	NM_020639	21:43158100-43187259	No	No	7.78256	12.5449	0.688784	5e-05	0.000771271
POLR2J3	P26147	XLOC_342418	NM_001097615	7:102178365-102213068	No	No	2.12197	3.7955	0.838886	0.00035	0.00429727
C14orf102	P9242	XLOC_116555	NM_017970	14:90739198-90798481	No	No	2.18394	4.14861	0.925695	0.0001	0.00143179
NOVA1	P9010	XLOC_108284	NM_002515	14:26913114-27067490	Yes	Yes	1.2972	2.68003	1.04685	0.0021	0.0202179
SUSD5	P20247	XLOC_252858	NM_015551	3:33191536-33260707	Yes	No	0.30743	0.663283	1.10937	0.00255	0.0237955
ZKSCAN2	P11084	XLOC_130843	NM_001012981	16:25247321-25268855	Yes	No	0.581346	1.39006	1.25768	0.00395	0.0344853
TTPAL	P17747	XLOC_211240	NM_001039199,NM_024331	20:43104195-43124144	No	Yes	4.12099	10.3639	1.3305	5e-05	0.000771271
EIF2B4	P16693	XLOC_191455	NM_015636	2:27585414-27593334	No	No	2.41015	7.03609	1.54565	0.00215	0.0205575
OGDH	P25184	XLOC_329262	NM_001165036	7:44646120-44748669	Yes	No	1.0936	5.20011	2.24946	0.00525	0.0433156
ANP32D	P6618	XLOC_075665	NM_012404	12:48866447-48866843	No	No	0	1.43925	#DIV/0!	0.00175	0.0174251
a Annontated by ARED Organism [2]
b Annontated by Mukherjee et al [16]
